# Supplementary material for: Identification and analysis of lignin biosynthesis genes related to fruit ripening and stress response in banana (Musa acuminata L. AAA group, cv. Cavendish)
Source: Front Plant Sci. 2023 Mar 22;14:1072086. doi: 10.3389/fpls.2023.1072086 (PMC10074854; doi:10.3389/fpls.2023.1072086)
Supplement: Supplementary file 1 [file Table_1.xlsx]

## Sheet: Table 1
Table 1 Characteristics of lignin biosynthesis gene families in Musa acuminata genome
Gene name	Gene_ID	Chromosome	Gene start	Gene end	Length	Size(aa)	MW(kDa)	pI
MaPAL1	Ma01_t04420.1	chr01	2938936	2941177	2136	712	77112	5.87
MaPAL2	Ma02_t00760.1	chr02	6331747	6334592	2133	711	76824	5.76
MaPAL3	Ma05_t03720.1	chr05	2748035	2750718	2127	709	76889	6.23
MaPAL4	Ma05_t20900.1	chr05	32610528	32613521	2133	711	76936	6
MaPAL5	Ma08_t14940.1	chr08	14871358	14873806	2127	709	76914	5.86
MaPAL6	Ma09_t15390.1	chr09	10719758	10722106	2346	782	85951	5.95
MaPAL7	Ma11_t14940.1	chr11	20655699	20657878	2100	700	75963	5.77
MaPAL8	Ma11_t21180.1	chr11	25427095	25429915	2139	713	77034	5.94
MaC4H1	Ma03_t05380.1	chr03	3535791	3540792	1245	415	46092	5.62
MaC4H2	Ma07_t19640.1	chr07	27626114	27628830	1509	503	57454	9.32
MaC4H3	Ma09_t04770.1	chr09	3079495	3082099	180	60	6525	7.94
MaC4H4	Ma09_t13580.1	chr09	9212095	9213769	1581	527	60515	8.5
MaC4H5	Ma10_t13130.2	chr10	26050455	26052676	1542	514	55644	11.69
Ma4CL1	Ma01_t18930.1	chr01	14295957	14301712	1644	548	59199	5.2
Ma4CL2	Ma02_t19720.1	chr02	25911095	25913779	1689	563	60867	5.74
Ma4CL3	Ma03_t13320.1	chr03	10445437	10450557	1965	655	71401	5.7
Ma4CL4	Ma04_t05890.1	chr04	4411112	4414056	1629	543	59040	5.7
Ma4CL5	Ma04_t12600.1	chr04	9504617	9507751	1629	543	59222	5.63
Ma4CL6	Ma07_t05170.1	chr07	3761444	3765869	1629	543	58642	5.55
Ma4CL7	Ma09_t23330.1	chr09	35211407	35213419	1629	543	59346	5.38
Ma4CL8	Ma11_t21760.1	chr11	25768750	25771849	1704	568	61158	5.37
Ma4CL-like1	Ma01_t06980.1	chr01	5039237	5045972	1665	555	59391	8.22
Ma4CL-like2	Ma03_t13730.1	chr03	10823041	10826228	1503	501	53181	6.39
Ma4CL-like3	Ma05_t22050.1	chr05	33785280	33789919	1632	544	58542	8.19
Ma4CL-like4	Ma05_t27870.1	chr05	38996611	39003677	1632	544	58653	7.14
Ma4CL-like5	Ma06_t37880.1	chr06	36811608	36822114	900	300	31742	7.94
Ma4CL-like6	Ma08_t13050.1	chr08	10363915	10366585	1701	567	61366	6.01
Ma4CL-like7	Ma08_t14010.1	chr08	11128337	11130884	1656	552	59587	9.02
Ma4CL-like8	Ma11_t05970.1	chr11	4755077	4760480	1644	548	59078	8.62
Ma4CL-like9	Ma11_t13120.1	chr11	17390130	17394614	1020	340	37269	9
MaC3H1	Ma04_t10100.1	chr04	7234362	7236257	540	180	20747	9.5
MaC3H2	Ma08_t24760.1	chr08	37838645	37840667	1548	516	58613	7.69
MaF5H1	Ma04_t19980.1	chr04	22661523	22669094	1533	511	56705	6.83
MaF5H2	Ma08_t11460.1	chr08	8464658	8466393	1545	515	57338	6.53
MaF5H3	Ma11_t15990.1	chr11	21611592	21613323	1548	516	57984	6.01
MaF5H4	Ma11_t20170.1	chr11	24733483	24735390	1548	516	57897	6.55
MaCCoAOMT1	Ma03_t06130.1	chr03	4247591	4249714	780	260	29238	5.68
MaCCoAOMT2	Ma06_t38330.1	chr06	37120264	37121269	732	244	27712	5.21
MaCCoAOMT3	Ma08_t19800.3	chr08	33674082	33675170	813	271	30706	5.59
MaCCoAOMT4	Ma08_t24230.1	chr08	37490326	37491410	741	247	28213	5.41
MaCCoAOMT5	Ma09_t25700.1	chr09	37081079	37082112	729	243	27247	5.63
MaCCoAOMT6	Ma10_t03210.1	chr10	11935681	11937474	741	247	27838	5.4
MaCCoAOMT7	Ma10_t03220.1	chr10	11970472	11972918	744	248	28068	4.94
MaHCT1	Ma04_t02000.1	chr04	1764808	1768111	1323	441	47947	6.15
MaHCT2	Ma05_t04310.1	chr05	3287797	3289911	1332	444	48140	6.51
MaHCT3	Ma10_t23880.1	chr10	32646767	32648627	1320	440	47963	6.89
MaCOMT1	Ma01_t01680.1	chr01	1156258	1158221	360	120	12598	6.1
MaCOMT2	Ma02_t06330.1	chr02	17351009	17352413	1089	363	40089	5.73
MaCOMT3	Ma02_t06340.1	chr02	17354876	17357074	1086	362	39530	5.61
MaCOMT4	Ma02_t06350.1	chr02	17372368	17374017	1092	364	40261	5.09
MaCOMT5	Ma02_t06360.1	chr02	17377867	17379509	1089	363	39958	4.98
MaCOMT6	Ma02_t06370.1	chr02	17389376	17391580	1086	362	39643	5.4
MaCOMT7	Ma02_t06380.1	chr02	17396110	17397515	1086	362	40057	5.81
MaCOMT8	Ma02_t06390.1	chr02	17403289	17404844	1089	363	40145	5.43
MaCOMT9	Ma02_t06440.1	chr02	17436537	17437919	1086	362	40210	5.77
MaCOMT10	Ma02_t06730.1	chr02	17690242	17691701	1089	363	40006	5.47
MaCOMT11	Ma02_t06750.1	chr02	17696898	17698036	906	302	33256	6.04
MaCOMT12	Ma02_t06800.1	chr02	17711468	17713002	1092	364	40176	5.51
MaCOMT13	Ma03_t28520.1	chr03	31653987	31655460	1086	362	39611	5.62
MaCOMT14	Ma04_t31000.1	chr04	31465967	31467275	1083	361	40079	5.72
MaCOMT15	Ma09_t18140.2	chr09	15933989	15936119	1083	361	39745	5.33
MaCOMT16	Ma09_t18200.1	chr09	16382924	16385071	1083	361	39302	5.01
MaCOMT17	Ma09_t20930.1	chr09	31320875	31322044	831	277	30263	6.05
MaCOMT18	Ma09_t23920.1	chr09	35619090	35620323	1086	362	39634	5.49
MaCOMT19	Ma09_t23950.1	chr09	35635257	35636481	1086	362	39668	5.7
MaCOMT20	Ma09_t28680.1	chr09	39328686	39330054	1080	360	39188	5.38
MaCOMT21	Ma10_t09050.1	chr10	23256764	23259498	1086	362	39589	5.41
MaCOMT22	Ma00_t01670.1	chrUn_random			1095	365	40199	5.51
MaCOMT23	Ma00_t02580.1	chrUn_random			1089	363	40141	5.49
MaCOMT-like1	Ma11_t07250.1	chr11	5799032	5801086	1110	370	39856	5.13
MaCCR1	Ma05_t04220.1	chr05	3193938	3196615	1008	336	36987	6.34
MaCCR2	Ma06_t00250.1	chr06	182606	186696	1131	377	40928	6.16
MaCCR3	Ma11_t07890.1	chr11	6290740	6292087	999	333	36210	6.4
MaCCR-like1	Ma03_t03170.4	chr03	2144527	2146376	996	332	36618	5.22
MaCCR-like2	Ma03_t32330.1	chr03	34167568	34169051	1068	356	40207	5.12
MaCCR-like3	Ma04_t10150.1	chr04	7254450	7261763	1104	368	40381	8.1
MaCCR-like4	Ma04_t10620.1	chr04	7543438	7544986	1074	358	40477	5.98
MaCCR-like5	Ma04_t17540.1	chr04	17973873	17975868	906	302	33397	5.37
MaCCR-like6	Ma04_t19200.1	chr04	21784282	21788014	957	319	34655	5.5
MaCCR-like7	Ma04_t25890.1	chr04	27509323	27513854	972	324	35750	6.72
MaCCR-like8	Ma04_t31060.1	chr04	31487796	31489541	1056	352	39361	5.79
MaCCR-like9	Ma04_t35360.2	chr04	34169654	34171296	987	329	36534	5.85
MaCCR-like10	Ma05_t00720.1	chr05	453418	456906	1122	374	40934	8.44
MaCCR-like11	Ma05_t03310.1	chr05	2351723	2353465	933	311	34732	5.67
MaCCR-like12	Ma05_t08770.1	chr05	6462786	6464624	1086	362	40085	8.7
MaCCR-like13	Ma06_t11150.1	chr06	7831262	7833305	1056	352	39104	8.81
MaCCR-like14	Ma06_t24720.1	chr06	23762076	23764162	978	326	36297	6.55
MaCCR-like15	Ma06_t25910.1	chr06	26516590	26518233	1089	363	39659	8.35
MaCCR-like16	Ma06_t29100.1	chr06	30579593	30582132	1104	368	40416	8.71
MaCCR-like17	Ma08_t01380.1	chr08	1243892	1245344	1053	351	37982	5.7
MaCCR-like18	Ma08_t24790.1	chr08	37859028	37866838	969	323	35453	6.54
MaCCR-like19	Ma08_t24800.1	chr08	37877021	37885000	1128	376	41220	8.7
MaCCR-like20	Ma08_t29580.1	chr08	41133766	41137215	1005	335	36144	5.83
MaCCR-like21	Ma09_t06770.1	chr09	4318254	4320535	1107	369	40735	7.93
MaCAD1	Ma04_t06170.1	chr04	4555258	4556681	1071	357	38326	6.21
MaCAD2	Ma04_t12960.2	chr04	9804459	9806842	1218	406	43946	6.37
MaCAD3	Ma04_t20820.1	chr04	23534434	23538284	1065	355	38760	6.7
MaCAD4	Ma04_t33020.1	chr04	32856683	32858231	1065	355	38260	6.51
MaCAD5	Ma05_t11250.1	chr05	8140552	8142425	1074	358	39170	7.11
MaCAD6	Ma07_t07170.1	chr07	5214241	5215762	1077	359	38752	6.06
MaCAD7	Ma09_t27880.1	chr09	38750198	38754983	1107	369	39805	5.89
MaCAD8	Ma09_t31400.1	chr09	41141567	41147981	1119	373	40013	6.06
MaCAD9	Ma10_t17990.1	chr10	29138978	29140670	1071	357	38500	6.27
MaCAD10	Ma00_t03560.1	chrUn_random			1092	364	39246	8.42

## Sheet: Table 2
Table 2 Sample of tissues and stage/trement used for RNA-seq
Sample Name	Organ	Stage/Trement	Total Gb (replicate)	Accession number
BX0DAF	fruits	0 days after flowering	8.01511	CNX0051097
BX20DAF	fruits	20 days after flowering	7.96134	CNX0051098
BX80DAF-0DPH	fruits	80 days after flowering/ 0 days postharvest	7.92914	CNX0051086
BX8DPH	fruits	8 days postharvest	7.91337	CNX0051087
BX14DPH	fruits	14 days postharvest	7.92422	CNX0051099
BX-control	leaves	non treatment	8.13875	CNX0051090
BX-osmotic	leaves	200 mM mannitol for 7 days	7.87471	CNX0051103
BX-salt	leaves	300 mM NaCl for 7 days	8.05187	CNX0051104
BX-Cold	leaves	4°C for 22 h	8.14	CNX0051091
BX-0DPI	roots	uninoculated	8.00814	CNX0051108
BX-2DPI	roots	2 days post inoculated Foc TR4	8.08458	CNX0051109
GCTCV-119-0DPI	roots	uninoculated	8.56	CNS0209296
GCTCV-119-2DPI	roots	2 days post inoculated Foc TR4	8.86	CNS0209297
Pahang-0DPI	roots	uninoculated	6.98	CNS0043944
Pahang-2DPI	roots	2 days post inoculated Foc TR4	7.43	CNS0043942

## Sheet: Table 3
Table 3 PCR primers used in this study.
Gene	Forward primer for RT-PCR (5′ to 3′)	Reverse primer (5′ to 3′)
MaMYB1	ATGGGGAGGCACGCTTGCTGCTTCA	TTAATGAATAGCTGTATGCTTCTCT	clone the full-length cDNA
MaMYB2	ATGGGAAGGGCTCCGTGTTGTGACA	TCAGCAGTGATAGATGGCCCTTGCC
MaMYB3	ATGTCTGGTAAAGGGGGATCATCCA	CTAAAGGAAACATGCTACCCCTTCC
MaNAC1	ATGTCGGTGAATGGGCGGCCCCGTG	CTATAGAGAGACGGGGCTGATGCGG
MabHLH1	ATGGGTTCTGTTCCTGTTGGGGATT	CTAAAGGAAACATGCTACCCCTTCC
MaC3H2	TCACCGACAGCCCCACGGCTCCT	CGAAGGTGCAGGTTCATCCAAGT	clone the promoter
MaPAL1	TCCAGAAGATCGCAACCTTCGA	TCCTCCCTCACCAACCTGTAAA	RT-qPCR
MaPAL4	TTCTGCGAGAAGGACCTGATCAT	CTCGAAGGCGGTGATCTTTTGG
MaC4H4	CCACATGAACCTTGAGGAAGCC	AACCTGAAGTCCACCTTTCCGC
MaC3H2	CAGGAGCGGATCATGAACGAGA	ACGTTGGAGCCCTTGGGTATGT
MaF5H2	TCGCCAGTCATGATCAACGTATG	GTTGCCTTTGAAGTCCAGAGCG
MaCOMT9	TGTTGGAAGGTTCTGCCAGAGAA	TCTGTGTCCGTTCTTTCCCTCC
MaCCR-like15	ATTGCTGGTTACCGTCGATGTGG	AGCCGTCTCTCCAGATAGCAAG
MaCAD1	AGAAATGCTGGAGTTTTGCGTGG	CACATCCACGACGAAGCGATAC

## Sheet: Table 4
Table 4 Gene list of segmental duplication
Gene ID	location	parameter
MaPAL4	Block2_chr05	3051
MaPAL5	Block2_chr08	3051
MaPAL8	Block2_chr11	3051
MaC4H1	Block7_chr03	6081
MaC4H4	Block7_chr09	6081
Ma4CL4	Block4_chr04	8021
Ma4CL5	Block4_chr04	8021
Ma4CL7	Block4_chr09	8021
MaF5H2	Block2_chr08	2989
MaF5H4	Block2_chr11	2989
MaCCoAOMT1	Block7_chr03	6141
MaCCoAOMT4	Block7_chr08	6141
MaHCT2	Block7_chr05	1425
MaHCT3	Block7_chr10	1425
MaCOMT6	Block11_chr02	3784
MaCOMT12	Block11_chr02	3784
MaCCR-like16	Block10_chr06	10940
MaCCR-like21	Block10_chr09	10940
MaCAD1	Block4_chr04	8038
MaCAD2	Block4_chr04	8038
MaCAD3	Block8_chr01	3410
MaCAD4	Block8_chr04	3410

## Sheet: Table 5
Table 5 The expression data of lignin biosynthesis genes in Cavendish banana fruit development and ripening stages
Gene Name	0DAF_RPKM	20DAF_RPKM	80DAF_0DPH_RPKM	8DPH_RPKM	14DPH_RPKM
MaPAL1	26.9506	28.0071	0.111379	1.68514	0.373253
MaPAL2	16.3141	13.673	0.0343185	0.01	0.01
MaPAL3	129.159	158.088	0.197887	0.219368	0.0841455
MaPAL4	142.705	36.2487	10.3985	47.6722	22.7165
MaPAL6	14.2077	12.3258	1.03762	0.667789	0.01
MaPAL7	15.0135	20.3635	0.331142	0.253925	0.968475
MaPAL8	22.947	23.2032	0.616003	0.373952	5.10412
MaC4H2	98.4015	89.7288	0.678744	2.59364	11.0995
MaC4H5	81.6055	90.04	9.7272	62.7489	193.126
Ma4CL1	8.84476	8.87135	3.53837	8.62244	7.1229
Ma4CL5	10.5608	3.62649	0.415481	0.705542	0.0798707
Ma4CL8	27.4235	24.2208	10.0917	132.377	5.71757
Ma4CL-like4	11.079	7.80601	2.67462	0.0902033	0.0293579
Ma4CL-like6	27.1593	24.2109	25.7823	54.838	17.2121
Ma4CL-like7	49.2908	56.4004	51.3771	16.1847	7.93566
Ma4CL-like9	5.07829	9.92285	0.879029	11.8242	822.25
MaC3H2	55.1186	57.52	40.5041	108.959	80.8483
MaF5H4	0.517099	0.661275	9.57068	0.656315	561.904
MaCCoAOMT1	10.9119	14.4946	36.699	26.5339	6.38843
MaCCoAOMT2	44.0037	38.4542	30.4188	190.034	180.006
MaCCoAOMT3	10.972	10.0347	7.20916	12.6589	1.33783
MaCCoAOMT4	0.197997	0.01	23.9914	49.7937	0.766501
MaCCoAOMT5	8.72054	12.7022	0.901283	0.0911891	0.222591
MaHCT2	13.8912	17.3553	8.23644	40.7378	647.62
MaCOMT1	14.5269	10.6336	174.12	192.39	15.311
MaCOMT3	7.04912	16.3197	0.218769	0.01	0.01
MaCOMT13	17.1343	16.5512	0.134627	0.0459714	0.14962
MaCOMT18	30.1053	25.954	0.790933	0.0306476	0.01
MaCOMT-like1	36.8827	52.2842	62.7994	7.39173	2.8986
MaCCR1	13.8098	8.68127	0.2719	0.0495181	0.048349
MaCCR-like1	32.457	38.6934	0.01	0.0334086	0.978596
MaCCR-like2	68.4054	96.4866	3.19979	2.22813	0.456404
MaCCR-like3	116.009	125.336	89.5445	55.5349	14.9542
MaCCR-like4	71.6565	78.6201	0.0850793	0.0619781	0.0453862
MaCCR-like5	9.47135	9.43344	0.01	0.0550746	0.0358496
MaCCR-like6	85.5387	98.4303	200.69	50.1845	13.7987
MaCCR-like7	84.7767	87.7417	75.5223	104.593	35.846
MaCCR-like12	13.5121	18.3114	0.841418	0.0153238	0.14962
MaCCR-like16	21.8089	19.0464	2.66531	0.467313	0.632905
MaCCR-like17	528.729	452.108	1.09332	0.331856	0.324021
MaCCR-like18	7.88078	4.39371	16.3087	13.4085	21.574
MaCCR-like19	75.1384	56.2539	57.7166	30.9554	16.2792
MaCCR-like20	22.5219	19.3992	3.69067	4.99966	13.0123
MaCCR-like21	11.8261	19.7069	4.09448	3.80357	2.04037
MaCAD1	8.83921	12.3207	0.375395	0.0310756	0.121368
MaCAD2	16.9576	24.7868	58.7455	94.0711	3.94997
MaCAD3	22.544	27.5506	17.7255	19.047	5.55326
MaCAD5	16.9453	82.3045	4.15187	0.216923	0.105901
MaCAD7	60.1184	64.0285	37.4942	31.1352	1.58533

## Sheet: Table 6
Table 6 The expression data of lignin biosynthesis genes in Cavendish banana seedlings in response to osmotic, salt, and cold treatments
Gene Name	BX_Control_BX_Control_RPKM	BX_Cold_BX_Cold_RPKM	log2 Ratio (Cold/Control)		Gene Name	BX_Control_BX_Control_RPKM	BX_Osmotic_BX_Osmotic_RPKM	log2 Ratio(Osmotic/Control)		Gene Name	BX_Control_BX_Control_RPKM	BX_Salt	log2 Ratio(Salt/Control)
MaPAL1	3.22092	14.4617	2.16669		MaPAL1	3.22092	11.5267	1.83944		MaPAL1	3.22092	24.5147	2.9281
MaPAL3	8.15403	35.2372	2.11152		MaPAL3	8.15403	17.0385	1.06321		MaPAL3	8.15403	17.4221	1.09533
MaPAL4	7.62855	103.844	3.76686		MaPAL4	7.62855	19.9452	1.38656		MaPAL4	7.62855	22.6619	1.57079
MaPAL6	73.0105	34.2818	-1.09066		MaPAL6	73.0105	33.9182	-1.10604		MaPAL8	9.30515	20.4859	1.13853
MaPAL7	1.55422	5.91272	1.92763		MaPAL7	1.55422	5.81289	1.90306		MaC4H2	4.5036	21.7926	2.27469
MaPAL8	8.30515	18.5293	1.15773		MaPAL8	9.30515	5.62542	-0.726069		MaC4H5	18.5662	70.766	1.93037
MaC4H1	0.372311	0.963283	1.37145		MaC4H2	4.5036	17.2634	1.93857		Ma4CL3	5.35479	11.5534	1.10941
MaC4H2	4.5036	14.193	1.65603		MaC4H5	18.5662	78.5353	2.08066		Ma4CL5	10.4227	22.0647	1.08201
MaC4H4	0.202301	0.407794	1.01134		Ma4CL3	6.35479	22.3668	1.81544		Ma4CL-like6	138.827	25.5794	-2.44023
Ma4CL-like6	138.827	15.2564	-3.1858		Ma4CL5	10.4227	5.15277	-1.01632		MaCOMT19	8.81295	22.8394	1.37383
MaF5H2	1.14888	6.01575	2.38852		Ma4CL-like6	138.827	39.2156	-1.82379		MaCOMT23	6.29444	17.3342	1.46147
MaCOMT1	51.4356	25.3256	-1.02217		Ma4CL-like7	132.079	58.6613	-1.17092		MaCCR-like11	15.1663	35.4587	1.22527
MaCOMT23	5.29444	11.6826	1.14182		MaCCoAOMT1	15.879	47.4869	1.58041		MaCCR-like18	11.6101	24.9493	1.10362
MaCCR-like9	4.72574	9.56957	1.01791		MaCOMT1	51.4356	18.9801	-1.43828		MaCAD4	42.1708	93.6463	1.15098
MaCAD9	11.4423	5.06451	-1.17588		MaCCR-like17	5.00694	1.58063	-1.66343
					MaCCR-like18	12.6101	31.7115	1.33043
					MaCAD5	61.6788	23.4538	-1.39495
					MaCAD9	11.4423	2.14619	-2.41453

## Sheet: Table 7
Table 7 The expression data (log2 Ratio 2DPI/0DPI) of the lignin biosynthesis enzyme genes during the banana seedlings interacted with Foc TR4.
Gene Name	GCTCV-119_0DPI_RPKM	GCTCV-119_2DPI_RPKM	log2 Ratio GCTCV-119_2DPI/GCTCV-119_0DPI		Pahang_0DPI_RPKM	Pahang_2DPI_RPKM	log2 Ratio Pahang_2DPI/Pahang_0DPI		BX_0DPI_BX_0DPI_RPKM	BX_2DPI_BX_2DPI_RPKM	log2 Ratio BX_2DPI/BX_0DPI
MaPAL1	120.83	291.36	1.26982		415.741	1023.88	1.30029		499.736	168.557	-1.56793
MaPAL2	49.1706	31.8618	-0.625972		51.1533	85.3074	0.737844		44.3774	77.7956	0.809864
MaPAL3	213.62	590.286	1.46637		471.334	810.964	0.782889		488.735	309.308	-0.66001
MaPAL4	121.727	297.705	1.29023		160.419	337.726	1.07401		512.294	225.857	-1.18156
MaPAL5	0.125411	0.128577	0.0359792		0.331692	0.0351325	-3.23896		0.470261	0.0618306	-2.92707
MaPAL6	247.834	420.226	0.761791		207.946	548.229	1.39857		224.609	207.276	-0.11586
MaPAL7	13.8106	35.37	1.35675		58.4424	88.87	0.604681		57.8386	25.5508	-1.17867
MaPAL8	170.861	153.659	-0.153096		293.209	478.445	0.706421		252.246	204.489	-0.302808
MaC4H1	24.4203	13.4521	-0.860246		62.9469	35.9771	-0.807058		75.0039	24.0077	-1.64347
MaC4H2	252.445	481.863	0.932654		369.282	730.654	0.984464		388.606	412.921	0.0875582
MaC4H3	128.294	179.881	0.487587		136.693	84.508	-0.693776		89.3674	84.5984	-0.0791178
MaC4H4	7.65009	103.41	3.75676		277.582	523.118	0.914222		227.639	78.8823	-1.52897
Ma4CL2	1.82274	66.8651	5.19707		6.40787	6.05912	-0.0807364		23.9956	7.85175	-1.61168
Ma4CL5	87.3898	171.79	0.975106		82.9016	137.514	0.730102		165.378	122.772	-0.429784
Ma4CL8	166.403	188.933	0.183194		183.654	357.613	0.961407		347.822	239.279	-0.539658
Ma4CL-like6	86.3185	176.891	1.03512		21.6786	40.5342	0.902865		514.147	67.6552	-2.92591
Ma4CL-like7	130.027	195.423	0.587789		88.661	294.683	1.73279		290.495	105.701	-1.45853
MaC3H2	264.651	216.359	-0.290662		281.053	258.632	-0.119938		195.778	258.505	0.400972
MaF5H2	52.0507	28.8908	-0.849306		97.1074	106.568	0.134127		8.20694	27.1608	1.72661
MaF5H3	16.5651	10.6299	-0.640022		3.55652	9.43244	1.40717		56.4441	70.8594	0.328137
MaCCoAOMT2	986.263	677.67	-0.541389		893.315	1237.53	0.470227		462.897	657.466	0.506224
MaCCoAOMT6	15.6998	83.8175	2.41651		1.75311	20.7197	3.56301		19.4318	21.9056	0.172882
MaCCoAOMT7	99.4768	134.772	0.438088		5.78386	13.0731	1.1765		13.0068	13.4432	0.0476106
MaHCT3	18.2819	23.5781	0.367033		14.0898	22.6816	0.68687		22.2086	11.0123	-1.01201
MaCOMT1	24.2247	22.4096	-0.112362		34.7914	18.0829	-0.944103		24.1502	40.5724	0.74846
MaCOMT3	12.4208	21.5525	0.795101		9.13259	8.83007	-0.0485989		30.3992	45.8045	0.591454
MaCOMT6	4.81667	6.01056	0.319462		31.8393	32.5716	0.0328071		21.002	16.4473	-0.352677
MaCOMT9	63.3526	125.341	0.984388		19.9869	36.2823	0.860212		23.792	14.8902	-0.676112
MaCOMT13	80.6792	32.9197	-1.29324		54.8704	59.0962	0.107037		118.301	119.711	0.0170986
MaCOMT17	11.5597	25.9421	1.1662		42.5518	50.6957	0.252644		27.5035	16.9164	-0.701194
MaCOMT18	193.96	99.8406	-0.958062		195.777	260.504	0.412098		236.326	240.027	0.0224212
MaCOMT19	148.848	165.152	0.149949		31.5399	69.335	1.13641		193.249	130.218	-0.569535
MaCOMT23	292.298	180.348	-0.696657		91.8962	104.128	0.18028		156.379	160.87	0.0408507
MaCCR1	12.13	5.41781	-1.1628		16.2609	10.4736	-0.634657		19.4684	32.306	0.730669
MaCCR-like6	69.589	73.5455	0.0797788		44.666	29.1924	-0.613583		54.4999	40.3329	-0.434297
MaCCR-like12	2.98812	11.669	1.96537		16.9427	17.2135	0.0228755		14.7627	8.69227	-0.764153
MaCCR-like15	13.0983	47.9523	1.87223		19.1606	28.439	0.569729		96.6189	22.4172	-2.1077
MaCCR-like18	17.4885	40.7706	1.22112		10.0642	19.6319	0.963977		23.4957	31.7054	0.432333
MaCCR-like19	24.9497	26.5395	0.0891204		25.6596	27.1937	0.0837751		42.8649	48.8923	0.189811
MaCAD1	23.0857	8.517	-1.43858		15.5601	22.4706	0.530189		48.1865	45.0187	-0.0981045
MaCAD2	20.5649	16.9795	-0.276388		14.2209	19.8266	0.479426		36.2461	31.4282	-0.205767
MaCAD4	32.9472	51.3635	0.640588		3.58747	7.14691	0.99435		16.7724	23.2447	0.470807

## Sheet: Table 8
Table 8 The WGCNA of lignin biosynthesis genes in Musa acuminata genome.
Module I	fromNode	toNode	weight	direction
	Ma4CL-like1	AP2/ERF-ERF_Ma08_t19600.1	0.54646	undirected
	Ma4CL-like1	AP2/ERF-ERF_Ma08_t20930.1	0.551642	undirected
	Ma4CL-like1	AP2/ERF-ERF_Ma09_t20250.1	0.504267	undirected
	Ma4CL7	AP2_Ma02_t07830.1	0.574675	undirected
	Ma4CL7	AP2_Ma03_t22420.1	0.578695	undirected
	MaF5H2	AP2_Ma03_t22420.1	0.524825	undirected
	Ma4CL-like2	AP2_Ma03_t29600.1	0.602763	undirected
	MaCAD8	AP2_Ma03_t29600.1	0.608944	undirected
	Ma4CL7	AP2_Ma05_t27920.1	0.562868	undirected
	Ma4CL7	AP2_Ma06_t30280.1	0.575397	undirected
	MaF5H2	AP2_Ma06_t30280.1	0.530235	undirected
	Ma4CL7	AP2_Ma08_t08810.1	0.581912	undirected
	MaF5H2	AP2_Ma08_t08810.1	0.555894	undirected
	Ma4CL-like2	AP2_Ma08_t17170.4	0.557494	undirected
	MaCAD8	AP2_Ma08_t17170.4	0.585642	undirected
	Ma4CL7	AP2_Ma09_t07570.1	0.581336	undirected
	MaF5H2	AP2_Ma09_t07570.1	0.519786	undirected
	MaCCR-like16	AP2_Ma09_t13230.1	0.505318	undirected
	Ma4CL-like2	AP2_Ma09_t13230.1	0.530202	undirected
	Ma4CL-like2	AP2_Ma09_t16130.2	0.600978	undirected
	MaCAD8	AP2_Ma09_t16130.2	0.584198	undirected
	Ma4CL-like2	ARF_Ma02_t21620.1	0.502519	undirected
	Ma4CL2	ARF_Ma09_t30060.1	0.538637	undirected
	Ma4CL-like6	ARF_Ma09_t30060.1	0.569111	undirected
	MaC4H1	ARF_Ma09_t30060.1	0.543112	undirected
	MaC4H4	ARF_Ma09_t30060.1	0.507242	undirected
	MaCCR-like15	ARF_Ma09_t30060.1	0.61782	undirected
	MaCOMT2	ARF_Ma09_t30060.1	0.589542	undirected
	MaCOMT4	ARF_Ma09_t30060.1	0.571482	undirected
	MaPAL1	ARF_Ma09_t30060.1	0.529903	undirected
	Ma4CL3	AUX.IAA_Ma04_t29070.1	0.501631	undirected
	Ma4CL5	AUX.IAA_Ma04_t29070.1	0.530514	undirected
	Ma4CL8	AUX.IAA_Ma04_t29070.1	0.511591	undirected
	MaCAD1	AUX.IAA_Ma04_t29070.1	0.503847	undirected
	MaCCoAOMT6	AUX.IAA_Ma04_t29070.1	0.50875	undirected
	MaCCoAOMT7	AUX.IAA_Ma04_t29070.1	0.503504	undirected
	MaCOMT24	AUX.IAA_Ma04_t29070.1	0.528448	undirected
	MaCOMT6	AUX.IAA_Ma04_t29070.1	0.517439	undirected
	MaCOMT10	AUX.IAA_Ma04_t29070.1	0.516664	undirected
	MaCOMT13	AUX.IAA_Ma04_t29070.1	0.512897	undirected
	MaCOMT17	AUX.IAA_Ma04_t29070.1	0.517522	undirected
	MaCOMT20	AUX.IAA_Ma04_t29070.1	0.512363	undirected
	MaHCT1	AUX.IAA_Ma04_t29070.1	0.529323	undirected
	MaPAL6	AUX.IAA_Ma04_t29070.1	0.519257	undirected
	MaPAL8	AUX.IAA_Ma04_t29070.1	0.537439	undirected
	Ma4CL7	AUX.IAA_Ma07_t15990.1	0.530235	undirected
	MaCCoAOMT1	AUX.IAA_Ma11_t06370.1	0.525811	undirected
	MaCCoAOMT6	AUX.IAA_Ma11_t06370.1	0.574785	undirected
	MaCOMT24	AUX.IAA_Ma11_t06370.1	0.5502	undirected
	MaCOMT13	AUX.IAA_Ma11_t06370.1	0.555834	undirected
	MaCOMT17	AUX.IAA_Ma11_t06370.1	0.563523	undirected
	MaF5H3	AUX.IAA_Ma11_t06370.1	0.520262	undirected
	MaPAL8	AUX.IAA_Ma11_t06370.1	0.518084	undirected
	Ma4CL-like2	B3_Ma01_t22310.1	0.610894	undirected
	MaCAD8	B3_Ma01_t22310.1	0.605097	undirected
	Ma4CL-like2	B3_Ma02_t09780.1	0.508154	undirected
	Ma4CL-like2	B3_Ma02_t11230.1	0.523553	undirected
	MaCAD8	B3_Ma02_t11230.1	0.573169	undirected
	MaCCoAOMT6	B3_Ma03_t13890.1	0.522082	undirected
	MaCOMT24	B3_Ma03_t13890.1	0.508695	undirected
	MaCOMT13	B3_Ma03_t13890.1	0.523649	undirected
	MaCOMT17	B3_Ma03_t13890.1	0.529156	undirected
	MaCAD8	B3_Ma04_t10680.1	0.554974	undirected
	Ma4CL2	B3_Ma04_t12210.1	0.586118	undirected
	Ma4CL-like6	B3_Ma04_t12210.1	0.575723	undirected
	MaC4H1	B3_Ma04_t12210.1	0.585842	undirected
	MaC4H4	B3_Ma04_t12210.1	0.563529	undirected
	MaCCR-like15	B3_Ma04_t12210.1	0.624158	undirected
	MaCOMT2	B3_Ma04_t12210.1	0.582001	undirected
	MaCOMT4	B3_Ma04_t12210.1	0.568621	undirected
	MaCOMT5	B3_Ma04_t12210.1	0.512887	undirected
	MaPAL1	B3_Ma04_t12210.1	0.57565	undirected
	Ma4CL-like2	B3_Ma05_t13970.1	0.512777	undirected
	MaCAD8	B3_Ma05_t13970.1	0.558339	undirected
	MaCAD8	B3_Ma05_t19190.1	0.501262	undirected
	MaCOMT20	B3_Ma05_t22750.1	0.505138	undirected
	MaPAL8	B3_Ma05_t22750.1	0.519005	undirected
	MaCAD6	B3_Ma05_t22750.1	0.56396	undirected
	MaCOMT18	B3_Ma05_t22750.1	0.542278	undirected
	Ma4CL-like2	B3_Ma06_t07830.2	0.625008	undirected
	MaCAD8	B3_Ma06_t07830.2	0.621961	undirected
	MaCCoAOMT6	B3_Ma07_t04720.1	0.524274	undirected
	MaCOMT13	B3_Ma07_t04720.1	0.519366	undirected
	MaCOMT17	B3_Ma07_t04720.1	0.525262	undirected
	MaF5H3	B3_Ma07_t04720.1	0.507921	undirected
	Ma4CL-like2	B3_Ma08_t13630.1	0.548657	undirected
	MaCAD8	B3_Ma08_t13630.1	0.552279	undirected
	Ma4CL2	B3_Ma09_t08640.1	0.611156	undirected
	Ma4CL4	B3_Ma09_t08640.1	0.504393	undirected
	Ma4CL-like6	B3_Ma09_t08640.1	0.552919	undirected
	MaC4H1	B3_Ma09_t08640.1	0.610149	undirected
	MaC4H4	B3_Ma09_t08640.1	0.593209	undirected
	MaCCR-like15	B3_Ma09_t08640.1	0.636245	undirected
	MaCCR3	B3_Ma09_t08640.1	0.501085	undirected
	MaCOMT2	B3_Ma09_t08640.1	0.592283	undirected
	MaCOMT4	B3_Ma09_t08640.1	0.572915	undirected
	MaCOMT5	B3_Ma09_t08640.1	0.53636	undirected
	MaPAL1	B3_Ma09_t08640.1	0.601677	undirected
	Ma4CL2	B3_Ma09_t19640.1	0.553197	undirected
	MaC4H1	B3_Ma09_t19640.1	0.549937	undirected
	MaC4H4	B3_Ma09_t19640.1	0.543536	undirected
	MaCCR-like15	B3_Ma09_t19640.1	0.562435	undirected
	MaCOMT2	B3_Ma09_t19640.1	0.515996	undirected
	MaPAL1	B3_Ma09_t19640.1	0.553182	undirected
	Ma4CL-like2	BBR-BPC_Ma04_t31470.1	0.518721	undirected
	MaCAD8	BBR-BPC_Ma04_t31470.1	0.541269	undirected
	Ma4CL-like2	BBR-BPC_Ma05_t03180.1	0.508734	undirected
	MaCAD8	BBR-BPC_Ma05_t03180.1	0.52949	undirected
	Ma4CL-like2	BBR-BPC_Ma06_t12890.1	0.588656	undirected
	MaCAD8	BBR-BPC_Ma06_t12890.1	0.595876	undirected
	MaCCR-like15	BES1_Ma03_t31200.1	0.506489	undirected
	MaPAL1	BES1_Ma03_t31200.1	0.50305	undirected
	Ma4CL2	BES1_Ma08_t28340.1	0.591844	undirected
	Ma4CL-like6	BES1_Ma08_t28340.1	0.656841	undirected
	MaC4H1	BES1_Ma08_t28340.1	0.593738	undirected
	MaC4H4	BES1_Ma08_t28340.1	0.57033	undirected
	MaCCR-like15	BES1_Ma08_t28340.1	0.630615	undirected
	MaCCR3	BES1_Ma08_t28340.1	0.508389	undirected
	MaCOMT2	BES1_Ma08_t28340.1	0.638672	undirected
	MaCOMT4	BES1_Ma08_t28340.1	0.62118	undirected
	MaCOMT5	BES1_Ma08_t28340.1	0.600029	undirected
	MaCOMT12	BES1_Ma08_t28340.1	0.503169	undirected
	MaPAL1	BES1_Ma08_t28340.1	0.583276	undirected
	MaPAL4	BES1_Ma08_t28340.1	0.501127	undirected
	Ma4CL-like2	BES1_Ma08_t31560.1	0.543958	undirected
	MaCAD8	BES1_Ma08_t31560.1	0.521532	undirected
	Ma4CL2	BES1_Ma09_t05500.1	0.608426	undirected
	Ma4CL-like6	BES1_Ma09_t05500.1	0.522891	undirected
	MaC4H1	BES1_Ma09_t05500.1	0.612325	undirected
	MaC4H4	BES1_Ma09_t05500.1	0.583143	undirected
	MaCCR-like15	BES1_Ma09_t05500.1	0.673484	undirected
	MaCOMT2	BES1_Ma09_t05500.1	0.643132	undirected
	MaCOMT4	BES1_Ma09_t05500.1	0.605211	undirected
	MaPAL1	BES1_Ma09_t05500.1	0.600383	undirected
	MaCAD8	bHLH_bHLH_Ma06_t03850.1	0.62082	undirected
	MaF5H4	bHLH_Ma01_t10120.1	0.642149	undirected
	MaHCT2	bHLH_Ma01_t10120.1	0.637186	undirected
	Ma4CL2	bHLH_Ma01_t12160.1	0.534393	undirected
	MaC4H1	bHLH_Ma01_t12160.1	0.530359	undirected
	MaC4H4	bHLH_Ma01_t12160.1	0.529442	undirected
	MaCCR-like15	bHLH_Ma01_t12160.1	0.515445	undirected
	MaPAL1	bHLH_Ma01_t12160.1	0.530741	undirected
	MaF5H4	bHLH_Ma01_t17410.1	0.623805	undirected
	MaHCT2	bHLH_Ma01_t17410.1	0.618556	undirected
	Ma4CL-like10	bHLH_Ma01_t17410.1	0.632351	undirected
	Ma4CL-like9	bHLH_Ma01_t17410.1	0.633302	undirected
	MaCCR-like16	bHLH_Ma01_t20760.1	0.515962	undirected
	Ma4CL-like2	bHLH_Ma01_t20760.1	0.538902	undirected
	MaF5H4	bHLH_Ma02_t08030.1	0.646112	undirected
	MaHCT2	bHLH_Ma02_t08030.1	0.644198	undirected
	Ma4CL-like10	bHLH_Ma02_t08030.1	0.62601	undirected
	Ma4CL-like9	bHLH_Ma02_t08030.1	0.625612	undirected
	Ma4CL2	bHLH_Ma02_t16270.1	0.585331	undirected
	Ma4CL-like6	bHLH_Ma02_t16270.1	0.581546	undirected
	MaC4H1	bHLH_Ma02_t16270.1	0.589468	undirected
	MaC4H4	bHLH_Ma02_t16270.1	0.558911	undirected
	MaCCR-like15	bHLH_Ma02_t16270.1	0.646867	undirected
	MaCOMT2	bHLH_Ma02_t16270.1	0.617184	undirected
	MaCOMT4	bHLH_Ma02_t16270.1	0.589284	undirected
	MaPAL1	bHLH_Ma02_t16270.1	0.576838	undirected
	Ma4CL7	bHLH_Ma02_t16690.1	0.550532	undirected
	Ma4CL7	bHLH_Ma02_t24740.1	0.562913	undirected
	Ma4CL7	bHLH_Ma03_t01140.1	0.557668	undirected
	MaCCoAOMT6	bHLH_Ma03_t01140.1	0.520986	undirected
	MaF5H3	bHLH_Ma03_t01140.1	0.53678	undirected
	Ma4CL-like2	bHLH_Ma03_t06610.1	0.501132	undirected
	Ma4CL2	bHLH_Ma03_t21690.1	0.597217	undirected
	Ma4CL-like6	bHLH_Ma03_t21690.1	0.597264	undirected
	MaC4H1	bHLH_Ma03_t21690.1	0.601885	undirected
	MaC4H4	bHLH_Ma03_t21690.1	0.568403	undirected
	MaCCR-like15	bHLH_Ma03_t21690.1	0.676338	undirected
	MaCOMT2	bHLH_Ma03_t21690.1	0.64755	undirected
	MaCOMT4	bHLH_Ma03_t21690.1	0.609349	undirected
	MaPAL1	bHLH_Ma03_t21690.1	0.588655	undirected
	Ma4CL7	bHLH_Ma03_t22400.1	0.563112	undirected
	Ma4CL2	bHLH_Ma03_t27360.4	0.579976	undirected
	Ma4CL-like6	bHLH_Ma03_t27360.4	0.592077	undirected
	MaC4H1	bHLH_Ma03_t27360.4	0.58444	undirected
	MaC4H4	bHLH_Ma03_t27360.4	0.549985	undirected
	MaCCR-like15	bHLH_Ma03_t27360.4	0.655769	undirected
	MaCOMT2	bHLH_Ma03_t27360.4	0.626413	undirected
	MaCOMT4	bHLH_Ma03_t27360.4	0.601753	undirected
	MaPAL1	bHLH_Ma03_t27360.4	0.570699	undirected
	Ma4CL2	bHLH_Ma03_t30510.1	0.59516	undirected
	Ma4CL-like6	bHLH_Ma03_t30510.1	0.635511	undirected
	MaC4H1	bHLH_Ma03_t30510.1	0.59965	undirected
	MaC4H4	bHLH_Ma03_t30510.1	0.56686	undirected
	MaCCR-like15	bHLH_Ma03_t30510.1	0.668345	undirected
	MaCOMT2	bHLH_Ma03_t30510.1	0.639411	undirected
	MaCOMT4	bHLH_Ma03_t30510.1	0.60488	undirected
	MaCOMT5	bHLH_Ma03_t30510.1	0.531809	undirected
	MaPAL1	bHLH_Ma03_t30510.1	0.586026	undirected
	Ma4CL2	bHLH_Ma04_t00510.1	0.602334	undirected
	Ma4CL4	bHLH_Ma04_t00510.1	0.512619	undirected
	Ma4CL-like6	bHLH_Ma04_t00510.1	0.571373	undirected
	MaC4H1	bHLH_Ma04_t00510.1	0.603718	undirected
	MaC4H4	bHLH_Ma04_t00510.1	0.587857	undirected
	MaCCR-like15	bHLH_Ma04_t00510.1	0.613747	undirected
	MaCCR3	bHLH_Ma04_t00510.1	0.529716	undirected
	MaCOMT2	bHLH_Ma04_t00510.1	0.61216	undirected
	MaCOMT4	bHLH_Ma04_t00510.1	0.588702	undirected
	MaCOMT5	bHLH_Ma04_t00510.1	0.575647	undirected
	MaCOMT12	bHLH_Ma04_t00510.1	0.509561	undirected
	MaPAL1	bHLH_Ma04_t00510.1	0.592859	undirected
	MaPAL4	bHLH_Ma04_t00510.1	0.506373	undirected
	MaCOMT20	bHLH_Ma04_t03270.1	0.506303	undirected
	MaPAL8	bHLH_Ma04_t03270.1	0.526516	undirected
	MaCAD6	bHLH_Ma04_t03270.1	0.569724	undirected
	MaCOMT18	bHLH_Ma04_t03270.1	0.521727	undirected
	Ma4CL2	bHLH_Ma04_t11130.1	0.593723	undirected
	Ma4CL-like6	bHLH_Ma04_t11130.1	0.558946	undirected
	MaC4H1	bHLH_Ma04_t11130.1	0.598455	undirected
	MaC4H4	bHLH_Ma04_t11130.1	0.564478	undirected
	MaCCR-like15	bHLH_Ma04_t11130.1	0.677207	undirected
	MaCOMT2	bHLH_Ma04_t11130.1	0.648466	undirected
	MaCOMT4	bHLH_Ma04_t11130.1	0.608783	undirected
	MaPAL1	bHLH_Ma04_t11130.1	0.585947	undirected
	Ma4CL2	bHLH_Ma04_t14560.1	0.604446	undirected
	Ma4CL-like6	bHLH_Ma04_t14560.1	0.590172	undirected
	MaC4H1	bHLH_Ma04_t14560.1	0.6095	undirected
	MaC4H4	bHLH_Ma04_t14560.1	0.578531	undirected
	MaCCR-like15	bHLH_Ma04_t14560.1	0.667399	undirected
	MaCOMT2	bHLH_Ma04_t14560.1	0.640917	undirected
	MaCOMT4	bHLH_Ma04_t14560.1	0.603351	undirected
	MaCOMT5	bHLH_Ma04_t14560.1	0.515923	undirected
	MaPAL1	bHLH_Ma04_t14560.1	0.595351	undirected
	MaPAL8	bHLH_Ma04_t16140.1	0.50821	undirected
	MaCAD6	bHLH_Ma04_t16140.1	0.54136	undirected
	MaCOMT18	bHLH_Ma04_t16140.1	0.515302	undirected
	MaCCoAOMT1	bHLH_Ma04_t29590.1	0.502852	undirected
	MaCCoAOMT2	bHLH_Ma04_t29590.1	0.502125	undirected
	MaCCoAOMT6	bHLH_Ma04_t29590.1	0.580532	undirected
	MaCOMT24	bHLH_Ma04_t29590.1	0.541251	undirected
	MaCOMT13	bHLH_Ma04_t29590.1	0.544742	undirected
	MaCOMT17	bHLH_Ma04_t29590.1	0.553601	undirected
	MaF5H3	bHLH_Ma04_t29590.1	0.54354	undirected
	Ma4CL-like1	bHLH_Ma04_t29590.1	0.573944	undirected
	MaCAD7	bHLH_Ma04_t29590.1	0.513099	undirected
	Ma4CL-like10	bHLH_Ma04_t30960.1	0.62597	undirected
	Ma4CL-like9	bHLH_Ma04_t30960.1	0.625779	undirected
	Ma4CL-like9	bHLH_Ma05_t20130.1	0.500079	undirected
	Ma4CL-like2	bHLH_Ma06_t03850.1	0.586152	undirected
	Ma4CL-like10	bHLH_Ma06_t09680.1	0.505057	undirected
	Ma4CL-like9	bHLH_Ma06_t09680.1	0.505982	undirected
	Ma4CL7	bHLH_Ma06_t11760.1	0.522024	undirected
	MaCAD8	bHLH_Ma06_t19890.1	0.548001	undirected
	Ma4CL-like2	bHLH_Ma06_t26210.1	0.602081	undirected
	MaCAD8	bHLH_Ma06_t26210.1	0.585238	undirected
	MaC3H2	bHLH_Ma06_t29370.1	0.548007	undirected
	MaC4H2	bHLH_Ma06_t29370.1	0.527333	undirected
	MaCAD1	bHLH_Ma06_t29370.1	0.512498	undirected
	MaCCoAOMT1	bHLH_Ma06_t29370.1	0.583284	undirected
	MaCCoAOMT2	bHLH_Ma06_t29370.1	0.55286	undirected
	MaCCoAOMT6	bHLH_Ma06_t29370.1	0.586894	undirected
	MaCCoAOMT7	bHLH_Ma06_t29370.1	0.534187	undirected
	MaCOMT24	bHLH_Ma06_t29370.1	0.568877	undirected
	MaCOMT13	bHLH_Ma06_t29370.1	0.556813	undirected
	MaCOMT17	bHLH_Ma06_t29370.1	0.565767	undirected
	MaF5H3	bHLH_Ma06_t29370.1	0.571779	undirected
	MaPAL6	bHLH_Ma06_t29370.1	0.515269	undirected
	MaPAL8	bHLH_Ma06_t29370.1	0.510086	undirected
	MaCCoAOMT6	bHLH_Ma06_t32270.1	0.52488	undirected
	MaCOMT13	bHLH_Ma06_t32270.1	0.511295	undirected
	MaCOMT17	bHLH_Ma06_t32270.1	0.513823	undirected
	MaCOMT24	bHLH_Ma06_t32610.1	0.503504	undirected
	MaCOMT13	bHLH_Ma06_t32610.1	0.507483	undirected
	MaCOMT17	bHLH_Ma06_t32610.1	0.516112	undirected
	MaPAL8	bHLH_Ma06_t32610.1	0.53134	undirected
	MaCAD8	bHLH_Ma06_t37600.1	0.508446	undirected
	Ma4CL1	bHLH_Ma06_t37700.2	0.50123	undirected
	Ma4CL3	bHLH_Ma06_t37700.2	0.503089	undirected
	Ma4CL8	bHLH_Ma06_t37700.2	0.503244	undirected
	MaCOMT10	bHLH_Ma06_t37700.2	0.506487	undirected
	MaCOMT20	bHLH_Ma06_t37700.2	0.503121	undirected
	MaHCT3	bHLH_Ma06_t37700.2	0.51048	undirected
	MaCAD6	bHLH_Ma06_t37700.2	0.521872	undirected
	MaCOMT18	bHLH_Ma06_t37700.2	0.549429	undirected
	MaCCoAOMT2	bHLH_Ma07_t00790.1	0.518117	undirected
	MaCCoAOMT6	bHLH_Ma07_t00790.1	0.580814	undirected
	MaCOMT24	bHLH_Ma07_t00790.1	0.539421	undirected
	MaCOMT13	bHLH_Ma07_t00790.1	0.527194	undirected
	MaCOMT17	bHLH_Ma07_t00790.1	0.537112	undirected
	MaF5H3	bHLH_Ma07_t00790.1	0.55253	undirected
	Ma4CL-like1	bHLH_Ma07_t00790.1	0.569542	undirected
	MaCCR-like16	bHLH_Ma07_t04040.1	0.523728	undirected
	Ma4CL-like2	bHLH_Ma07_t04040.1	0.589081	undirected
	MaCAD8	bHLH_Ma07_t04040.1	0.557802	undirected
	MaHCT3	bHLH_Ma07_t04810.1	0.505601	undirected
	MaCCoAOMT6	bHLH_Ma07_t10610.1	0.513124	undirected
	MaCOMT17	bHLH_Ma07_t10610.1	0.505459	undirected
	Ma4CL2	bHLH_Ma07_t15780.1	0.578499	undirected
	Ma4CL-like6	bHLH_Ma07_t15780.1	0.558341	undirected
	MaC4H1	bHLH_Ma07_t15780.1	0.583318	undirected
	MaC4H4	bHLH_Ma07_t15780.1	0.54918	undirected
	MaCCR-like15	bHLH_Ma07_t15780.1	0.654923	undirected
	MaCOMT2	bHLH_Ma07_t15780.1	0.626775	undirected
	MaCOMT4	bHLH_Ma07_t15780.1	0.595926	undirected
	MaPAL1	bHLH_Ma07_t15780.1	0.56978	undirected
	Ma4CL-like2	bHLH_Ma07_t22330.2	0.537296	undirected
	MaCAD8	bHLH_Ma07_t22330.2	0.578946	undirected
	Ma4CL7	bHLH_Ma07_t28500.1	0.541031	undirected
	MaC3H2	bHLH_Ma07_t28500.1	0.503959	undirected
	MaCCoAOMT2	bHLH_Ma07_t28500.1	0.530456	undirected
	MaCCoAOMT6	bHLH_Ma07_t28500.1	0.541631	undirected
	MaF5H3	bHLH_Ma07_t28500.1	0.534121	undirected
	Ma4CL-like1	bHLH_Ma07_t28500.1	0.563844	undirected
	Ma4CL7	bHLH_Ma08_t05010.1	0.5798	undirected
	MaF5H2	bHLH_Ma08_t05010.1	0.532077	undirected
	Ma4CL-like2	bHLH_Ma08_t11190.1	0.585659	undirected
	MaCAD8	bHLH_Ma08_t11190.1	0.619764	undirected
	Ma4CL2	bHLH_Ma08_t14280.1	0.603074	undirected
	Ma4CL4	bHLH_Ma08_t14280.1	0.503534	undirected
	MaC4H1	bHLH_Ma08_t14280.1	0.603999	undirected
	MaC4H4	bHLH_Ma08_t14280.1	0.586319	undirected
	MaCCR-like15	bHLH_Ma08_t14280.1	0.622091	undirected
	MaCOMT2	bHLH_Ma08_t14280.1	0.58815	undirected
	MaCOMT4	bHLH_Ma08_t14280.1	0.558766	undirected
	MaPAL1	bHLH_Ma08_t14280.1	0.592132	undirected
	Ma4CL2	bHLH_Ma08_t15640.1	0.506857	undirected
	Ma4CL4	bHLH_Ma08_t15640.1	0.515664	undirected
	MaC4H1	bHLH_Ma08_t15640.1	0.502603	undirected
	MaC4H4	bHLH_Ma08_t15640.1	0.509237	undirected
	MaHCT3	bHLH_Ma08_t15640.1	0.524021	undirected
	MaCOMT18	bHLH_Ma08_t15640.1	0.522815	undirected
	Ma4CL2	bHLH_Ma08_t20350.1	0.592931	undirected
	Ma4CL-like6	bHLH_Ma08_t20350.1	0.544423	undirected
	MaC4H1	bHLH_Ma08_t20350.1	0.601848	undirected
	MaC4H4	bHLH_Ma08_t20350.1	0.565721	undirected
	MaCCR-like15	bHLH_Ma08_t20350.1	0.667219	undirected
	MaCOMT2	bHLH_Ma08_t20350.1	0.655228	undirected
	MaCOMT4	bHLH_Ma08_t20350.1	0.600174	undirected
	MaPAL1	bHLH_Ma08_t20350.1	0.584539	undirected
	Ma4CL2	bHLH_Ma08_t20960.2	0.595803	undirected
	Ma4CL-like6	bHLH_Ma08_t20960.2	0.624104	undirected
	MaC4H1	bHLH_Ma08_t20960.2	0.598205	undirected
	MaC4H4	bHLH_Ma08_t20960.2	0.572752	undirected
	MaCCR-like15	bHLH_Ma08_t20960.2	0.64074	undirected
	MaCOMT2	bHLH_Ma08_t20960.2	0.607453	undirected
	MaCOMT4	bHLH_Ma08_t20960.2	0.58131	undirected
	MaCOMT5	bHLH_Ma08_t20960.2	0.55824	undirected
	MaPAL1	bHLH_Ma08_t20960.2	0.585918	undirected
	Ma4CL2	bHLH_Ma08_t22850.1	0.54974	undirected
	Ma4CL-like6	bHLH_Ma08_t22850.1	0.554102	undirected
	MaC4H1	bHLH_Ma08_t22850.1	0.554486	undirected
	MaC4H4	bHLH_Ma08_t22850.1	0.51978	undirected
	MaCCR-like15	bHLH_Ma08_t22850.1	0.618543	undirected
	MaCOMT2	bHLH_Ma08_t22850.1	0.591425	undirected
	MaCOMT4	bHLH_Ma08_t22850.1	0.575937	undirected
	MaPAL1	bHLH_Ma08_t22850.1	0.539484	undirected
	MaCOMT16	bHLH_Ma08_t24050.1	0.600879	undirected
	MaCAD6	bHLH_Ma08_t24930.1	0.54902	undirected
	MaCOMT18	bHLH_Ma08_t24930.1	0.551488	undirected
	Ma4CL2	bHLH_Ma08_t27020.1	0.551756	undirected
	Ma4CL-like6	bHLH_Ma08_t27020.1	0.556169	undirected
	MaC4H1	bHLH_Ma08_t27020.1	0.554563	undirected
	MaC4H4	bHLH_Ma08_t27020.1	0.522226	undirected
	MaCCR-like15	bHLH_Ma08_t27020.1	0.623356	undirected
	MaCOMT2	bHLH_Ma08_t27020.1	0.589739	undirected
	MaCOMT4	bHLH_Ma08_t27020.1	0.571185	undirected
	MaPAL1	bHLH_Ma08_t27020.1	0.54271	undirected
	Ma4CL2	bHLH_Ma09_t00560.1	0.554194	undirected
	MaC4H1	bHLH_Ma09_t00560.1	0.554807	undirected
	MaC4H4	bHLH_Ma09_t00560.1	0.54695	undirected
	MaCCR-like15	bHLH_Ma09_t00560.1	0.545607	undirected
	MaCOMT2	bHLH_Ma09_t00560.1	0.516108	undirected
	MaPAL1	bHLH_Ma09_t00560.1	0.548727	undirected
	Ma4CL-like2	bHLH_Ma09_t10920.2	0.545191	undirected
	MaCAD8	bHLH_Ma09_t10920.2	0.586579	undirected
	MaCAD8	bHLH_Ma09_t16530.1	0.544837	undirected
	Ma4CL3	bHLH_Ma09_t20790.1	0.507366	undirected
	Ma4CL5	bHLH_Ma09_t20790.1	0.531693	undirected
	Ma4CL8	bHLH_Ma09_t20790.1	0.516176	undirected
	MaCCoAOMT6	bHLH_Ma09_t20790.1	0.500268	undirected
	MaCOMT24	bHLH_Ma09_t20790.1	0.521403	undirected
	MaCOMT6	bHLH_Ma09_t20790.1	0.51634	undirected
	MaCOMT10	bHLH_Ma09_t20790.1	0.521586	undirected
	MaCOMT13	bHLH_Ma09_t20790.1	0.505154	undirected
	MaCOMT17	bHLH_Ma09_t20790.1	0.509685	undirected
	MaCOMT20	bHLH_Ma09_t20790.1	0.517688	undirected
	MaHCT1	bHLH_Ma09_t20790.1	0.529152	undirected
	MaPAL6	bHLH_Ma09_t20790.1	0.515089	undirected
	MaPAL8	bHLH_Ma09_t20790.1	0.535483	undirected
	MaCAD6	bHLH_Ma09_t20790.1	0.567049	undirected
	MaCOMT18	bHLH_Ma09_t20790.1	0.533658	undirected
	MaHCT3	bHLH_Ma09_t21380.1	0.508696	undirected
	MaCOMT18	bHLH_Ma09_t21380.1	0.503618	undirected
	Ma4CL2	bHLH_Ma09_t23450.4	0.598419	undirected
	Ma4CL-like6	bHLH_Ma09_t23450.4	0.558247	undirected
	MaC4H1	bHLH_Ma09_t23450.4	0.602408	undirected
	MaC4H4	bHLH_Ma09_t23450.4	0.578248	undirected
	MaCCR-like15	bHLH_Ma09_t23450.4	0.640757	undirected
	MaCOMT2	bHLH_Ma09_t23450.4	0.613206	undirected
	MaCOMT4	bHLH_Ma09_t23450.4	0.57348	undirected
	MaCOMT5	bHLH_Ma09_t23450.4	0.516417	undirected
	MaPAL1	bHLH_Ma09_t23450.4	0.591618	undirected
	MaCOMT16	bHLH_Ma09_t28100.1	0.600879	undirected
	MaPAL8	bHLH_Ma10_t00280.1	0.514139	undirected
	Ma4CL7	bHLH_Ma10_t02630.1	0.58116	undirected
	MaF5H2	bHLH_Ma10_t02630.1	0.519226	undirected
	Ma4CL-like2	bHLH_Ma10_t05870.1	0.597088	undirected
	MaCAD8	bHLH_Ma10_t05870.1	0.585077	undirected
	Ma4CL7	bHLH_Ma10_t14490.1	0.571671	undirected
	MaC3H2	bHLH_Ma10_t14490.1	0.566897	undirected
	MaCCoAOMT1	bHLH_Ma10_t14490.1	0.532869	undirected
	MaCCoAOMT2	bHLH_Ma10_t14490.1	0.580486	undirected
	MaCCoAOMT6	bHLH_Ma10_t14490.1	0.557049	undirected
	MaCOMT24	bHLH_Ma10_t14490.1	0.50631	undirected
	MaCOMT13	bHLH_Ma10_t14490.1	0.511253	undirected
	MaCOMT17	bHLH_Ma10_t14490.1	0.519262	undirected
	MaF5H3	bHLH_Ma10_t14490.1	0.552622	undirected
	MaPAL2	bHLH_Ma10_t14490.1	0.53055	undirected
	Ma4CL-like2	bHLH_Ma10_t18370.1	0.577253	undirected
	MaCAD8	bHLH_Ma10_t18370.1	0.570802	undirected
	Ma4CL2	bHLH_Ma10_t21150.1	0.559807	undirected
	Ma4CL4	bHLH_Ma10_t21150.1	0.520554	undirected
	MaC4H1	bHLH_Ma10_t21150.1	0.55852	undirected
	MaC4H4	bHLH_Ma10_t21150.1	0.552839	undirected
	MaCCR-like15	bHLH_Ma10_t21150.1	0.538325	undirected
	MaCOMT2	bHLH_Ma10_t21150.1	0.50001	undirected
	MaHCT3	bHLH_Ma10_t21150.1	0.511136	undirected
	MaPAL1	bHLH_Ma10_t21150.1	0.552883	undirected
	Ma4CL-like2	bHLH_Ma10_t28930.1	0.503994	undirected
	MaCAD8	bHLH_Ma10_t30230.1	0.51919	undirected
	Ma4CL-like2	bHLH_Ma10_t30740.2	0.590458	undirected
	MaCAD8	bHLH_Ma10_t30740.2	0.609023	undirected
	Ma4CL-like2	bHLH_Ma11_t00280.1	0.603985	undirected
	MaCAD8	bHLH_Ma11_t00280.1	0.623795	undirected
	Ma4CL7	bHLH_Ma11_t03740.1	0.531942	undirected
	Ma4CL-like2	bHLH_Ma11_t09210.1	0.603205	undirected
	MaCAD8	bHLH_Ma11_t09210.1	0.621836	undirected
	Ma4CL-like2	bHLH_Ma11_t19820.1	0.539435	undirected
	MaCAD8	bHLH_Ma11_t19820.1	0.59094	undirected
	Ma4CL-like1	bZIP_Ma02_t02920.1	0.556683	undirected
	MaC3H2	bZIP_Ma01_t06330.1	0.55554	undirected
	MaC4H2	bZIP_Ma01_t06330.1	0.552779	undirected
	MaCAD1	bZIP_Ma01_t06330.1	0.540143	undirected
	MaCCoAOMT1	bZIP_Ma01_t06330.1	0.584386	undirected
	MaCCoAOMT2	bZIP_Ma01_t06330.1	0.548824	undirected
	MaCCoAOMT6	bZIP_Ma01_t06330.1	0.590656	undirected
	MaCCoAOMT7	bZIP_Ma01_t06330.1	0.541802	undirected
	MaCOMT24	bZIP_Ma01_t06330.1	0.57933	undirected
	MaCOMT6	bZIP_Ma01_t06330.1	0.502446	undirected
	MaCOMT13	bZIP_Ma01_t06330.1	0.568426	undirected
	MaCOMT17	bZIP_Ma01_t06330.1	0.572809	undirected
	MaF5H3	bZIP_Ma01_t06330.1	0.580924	undirected
	MaPAL6	bZIP_Ma01_t06330.1	0.528096	undirected
	MaPAL8	bZIP_Ma01_t06330.1	0.517979	undirected
	Ma4CL-like1	bZIP_Ma01_t06330.1	0.566596	undirected
	MaCAD6	bZIP_Ma01_t06330.1	0.512549	undirected
	MaCAD7	bZIP_Ma01_t06330.1	0.547271	undirected
	MaF5H4	bZIP_Ma01_t12980.1	0.574141	undirected
	MaHCT2	bZIP_Ma01_t12980.1	0.591616	undirected
	Ma4CL-like10	bZIP_Ma01_t12980.1	0.62638	undirected
	Ma4CL-like9	bZIP_Ma01_t12980.1	0.627538	undirected
	MaCCoAOMT6	bZIP_Ma02_t00520.2	0.500179	undirected
	Ma4CL-like2	bZIP_Ma02_t02530.1	0.563788	undirected
	MaCAD8	bZIP_Ma02_t02530.1	0.532726	undirected
	Ma4CL-like6	bZIP_Ma02_t02830.1	0.532239	undirected
	MaC3H2	bZIP_Ma02_t02920.1	0.55278	undirected
	MaC4H2	bZIP_Ma02_t02920.1	0.532485	undirected
	MaCAD1	bZIP_Ma02_t02920.1	0.518063	undirected
	MaCCoAOMT1	bZIP_Ma02_t02920.1	0.586028	undirected
	MaCCoAOMT2	bZIP_Ma02_t02920.1	0.556948	undirected
	MaCCoAOMT6	bZIP_Ma02_t02920.1	0.58608	undirected
	MaCCoAOMT7	bZIP_Ma02_t02920.1	0.5394	undirected
	MaCOMT24	bZIP_Ma02_t02920.1	0.574546	undirected
	MaCOMT13	bZIP_Ma02_t02920.1	0.556151	undirected
	MaCOMT17	bZIP_Ma02_t02920.1	0.565312	undirected
	MaF5H3	bZIP_Ma02_t02920.1	0.577026	undirected
	MaPAL6	bZIP_Ma02_t02920.1	0.522834	undirected
	MaPAL8	bZIP_Ma02_t02920.1	0.512523	undirected
	MaCAD6	bZIP_Ma02_t02920.1	0.518009	undirected
	MaCAD7	bZIP_Ma02_t02920.1	0.532681	undirected
	Ma4CL-like2	bZIP_Ma02_t05440.1	0.541109	undirected
	MaCAD8	bZIP_Ma02_t05440.1	0.57796	undirected
	MaCCoAOMT1	bZIP_Ma02_t08720.2	0.502612	undirected
	MaCCoAOMT6	bZIP_Ma02_t08720.2	0.567473	undirected
	MaCOMT24	bZIP_Ma02_t08720.2	0.553837	undirected
	MaCOMT13	bZIP_Ma02_t08720.2	0.542325	undirected
	MaCOMT17	bZIP_Ma02_t08720.2	0.552091	undirected
	MaF5H3	bZIP_Ma02_t08720.2	0.510015	undirected
	MaPAL8	bZIP_Ma02_t08720.2	0.525546	undirected
	Ma4CL-like1	bZIP_Ma02_t08720.2	0.521507	undirected
	MaCAD6	bZIP_Ma02_t08720.2	0.541428	undirected
	Ma4CL-like2	bZIP_Ma02_t22400.1	0.589112	undirected
	MaCAD8	bZIP_Ma02_t22400.1	0.610474	undirected
	MaCOMT17	bZIP_Ma03_t10890.2	0.508131	undirected
	MaCOMT20	bZIP_Ma03_t10890.2	0.508391	undirected
	MaPAL8	bZIP_Ma03_t10890.2	0.532449	undirected
	MaCAD6	bZIP_Ma03_t10890.2	0.553554	undirected
	MaCOMT18	bZIP_Ma03_t10890.2	0.501549	undirected
	Ma4CL-like2	bZIP_Ma03_t20040.1	0.587466	undirected
	MaCAD8	bZIP_Ma03_t20040.1	0.544561	undirected
	Ma4CL2	bZIP_Ma03_t25550.1	0.604348	undirected
	Ma4CL-like6	bZIP_Ma03_t25550.1	0.627076	undirected
	MaC4H1	bZIP_Ma03_t25550.1	0.606258	undirected
	MaC4H4	bZIP_Ma03_t25550.1	0.582025	undirected
	MaCCR-like15	bZIP_Ma03_t25550.1	0.64639	undirected
	MaCOMT2	bZIP_Ma03_t25550.1	0.616791	undirected
	MaCOMT4	bZIP_Ma03_t25550.1	0.600117	undirected
	MaCOMT5	bZIP_Ma03_t25550.1	0.578351	undirected
	MaPAL1	bZIP_Ma03_t25550.1	0.594975	undirected
	MaCCR-like16	bZIP_Ma03_t32600.1	0.521394	undirected
	Ma4CL-like2	bZIP_Ma03_t32600.1	0.606763	undirected
	MaCAD8	bZIP_Ma03_t32600.1	0.561083	undirected
	Ma4CL7	bZIP_Ma04_t22430.1	0.52598	undirected
	MaCCoAOMT6	bZIP_Ma04_t22430.1	0.558423	undirected
	MaCOMT24	bZIP_Ma04_t22430.1	0.50683	undirected
	MaCOMT13	bZIP_Ma04_t22430.1	0.507167	undirected
	MaCOMT17	bZIP_Ma04_t22430.1	0.515531	undirected
	MaF5H3	bZIP_Ma04_t22430.1	0.544869	undirected
	Ma4CL7	bZIP_Ma05_t01850.1	0.555011	undirected
	Ma4CL-like2	bZIP_Ma05_t18130.1	0.574155	undirected
	MaCAD8	bZIP_Ma05_t18130.1	0.593813	undirected
	Ma4CL2	bZIP_Ma05_t22610.1	0.603373	undirected
	Ma4CL-like6	bZIP_Ma05_t22610.1	0.566102	undirected
	MaC4H1	bZIP_Ma05_t22610.1	0.60864	undirected
	MaC4H4	bZIP_Ma05_t22610.1	0.574673	undirected
	MaCCR-like15	bZIP_Ma05_t22610.1	0.683506	undirected
	MaCOMT2	bZIP_Ma05_t22610.1	0.657037	undirected
	MaCOMT4	bZIP_Ma05_t22610.1	0.613723	undirected
	MaPAL1	bZIP_Ma05_t22610.1	0.594373	undirected
	Ma4CL2	bZIP_Ma05_t23510.1	0.590197	undirected
	Ma4CL-like6	bZIP_Ma05_t23510.1	0.634298	undirected
	MaC4H1	bZIP_Ma05_t23510.1	0.591717	undirected
	MaC4H4	bZIP_Ma05_t23510.1	0.570157	undirected
	MaCCR-like15	bZIP_Ma05_t23510.1	0.625424	undirected
	MaCCR3	bZIP_Ma05_t23510.1	0.505209	undirected
	MaCOMT2	bZIP_Ma05_t23510.1	0.625574	undirected
	MaCOMT4	bZIP_Ma05_t23510.1	0.605485	undirected
	MaCOMT5	bZIP_Ma05_t23510.1	0.584687	undirected
	MaPAL1	bZIP_Ma05_t23510.1	0.58246	undirected
	MaPAL4	bZIP_Ma05_t23510.1	0.500332	undirected
	MaCCoAOMT6	bZIP_Ma06_t05830.1	0.555749	undirected
	MaCOMT24	bZIP_Ma06_t05830.1	0.51343	undirected
	MaCOMT13	bZIP_Ma06_t05830.1	0.501521	undirected
	MaCOMT17	bZIP_Ma06_t05830.1	0.511503	undirected
	MaF5H3	bZIP_Ma06_t05830.1	0.539522	undirected
	Ma4CL-like1	bZIP_Ma06_t05830.1	0.538365	undirected
	MaF5H4	bZIP_Ma06_t10540.1	0.503504	undirected
	MaHCT2	bZIP_Ma06_t10540.1	0.527084	undirected
	Ma4CL-like10	bZIP_Ma06_t10540.1	0.529543	undirected
	Ma4CL-like9	bZIP_Ma06_t10540.1	0.530047	undirected
	Ma4CL7	bZIP_Ma06_t38130.1	0.537134	undirected
	MaCCoAOMT6	bZIP_Ma07_t00700.1	0.540054	undirected
	MaCOMT24	bZIP_Ma07_t00700.1	0.504394	undirected
	MaCOMT13	bZIP_Ma07_t00700.1	0.517083	undirected
	MaCOMT17	bZIP_Ma07_t00700.1	0.525551	undirected
	MaF5H3	bZIP_Ma07_t00700.1	0.508585	undirected
	Ma4CL7	bZIP_Ma08_t24200.1	0.526284	undirected
	MaCCoAOMT6	bZIP_Ma10_t20680.1	0.543075	undirected
	MaCOMT24	bZIP_Ma10_t20680.1	0.507024	undirected
	MaCOMT13	bZIP_Ma10_t20680.1	0.540494	undirected
	MaCOMT17	bZIP_Ma10_t20680.1	0.544519	undirected
	Ma4CL-like1	bZIP_Ma10_t20680.1	0.53173	undirected
	Ma4CL2	C2C2-Dof_Ma00_t00190.1	0.518294	undirected
	MaC4H1	C2C2-Dof_Ma00_t00190.1	0.514011	undirected
	MaC4H4	C2C2-Dof_Ma00_t00190.1	0.511651	undirected
	MaCCR-like15	C2C2-Dof_Ma00_t00190.1	0.503026	undirected
	MaPAL1	C2C2-Dof_Ma00_t00190.1	0.516014	undirected
	Ma4CL2	C2C2-Dof_Ma02_t11780.1	0.519232	undirected
	MaC4H1	C2C2-Dof_Ma02_t11780.1	0.518939	undirected
	MaC4H4	C2C2-Dof_Ma02_t11780.1	0.511132	undirected
	MaCCR-like15	C2C2-Dof_Ma02_t11780.1	0.523234	undirected
	MaPAL1	C2C2-Dof_Ma02_t11780.1	0.521709	undirected
	MaCCoAOMT6	C2C2-Dof_Ma04_t36990.1	0.517465	undirected
	MaF5H3	C2C2-Dof_Ma04_t36990.1	0.509528	undirected
	Ma4CL-like1	C2C2-Dof_Ma04_t36990.1	0.537225	undirected
	Ma4CL7	C2C2-Dof_Ma04_t37390.1	0.553988	undirected
	MaC3H2	C2C2-Dof_Ma05_t07050.1	0.523372	undirected
	MaC4H2	C2C2-Dof_Ma05_t07050.1	0.538603	undirected
	MaCAD1	C2C2-Dof_Ma05_t07050.1	0.535897	undirected
	MaCCoAOMT1	C2C2-Dof_Ma05_t07050.1	0.564571	undirected
	MaCCoAOMT2	C2C2-Dof_Ma05_t07050.1	0.510773	undirected
	MaCCoAOMT6	C2C2-Dof_Ma05_t07050.1	0.572841	undirected
	MaCCoAOMT7	C2C2-Dof_Ma05_t07050.1	0.531576	undirected
	MaCOMT24	C2C2-Dof_Ma05_t07050.1	0.568118	undirected
	MaCOMT6	C2C2-Dof_Ma05_t07050.1	0.510576	undirected
	MaCOMT13	C2C2-Dof_Ma05_t07050.1	0.558614	undirected
	MaCOMT17	C2C2-Dof_Ma05_t07050.1	0.562813	undirected
	MaF5H3	C2C2-Dof_Ma05_t07050.1	0.554748	undirected
	MaHCT1	C2C2-Dof_Ma05_t07050.1	0.50647	undirected
	MaPAL6	C2C2-Dof_Ma05_t07050.1	0.523449	undirected
	MaPAL8	C2C2-Dof_Ma05_t07050.1	0.524853	undirected
	Ma4CL7	C2C2-Dof_Ma06_t20830.1	0.568884	undirected
	MaF5H3	C2C2-Dof_Ma06_t20830.1	0.514848	undirected
	Ma4CL7	C2C2-Dof_Ma06_t31200.1	0.572247	undirected
	MaF5H2	C2C2-Dof_Ma06_t31200.1	0.502902	undirected
	Ma4CL2	C2C2-Dof_Ma09_t25500.1	0.57349	undirected
	MaC4H1	C2C2-Dof_Ma09_t25500.1	0.570575	undirected
	MaC4H4	C2C2-Dof_Ma09_t25500.1	0.551935	undirected
	MaCCR-like15	C2C2-Dof_Ma09_t25500.1	0.604241	undirected
	MaCOMT2	C2C2-Dof_Ma09_t25500.1	0.554215	undirected
	MaCOMT4	C2C2-Dof_Ma09_t25500.1	0.552879	undirected
	MaPAL1	C2C2-Dof_Ma09_t25500.1	0.563082	undirected
	Ma4CL2	C2C2-Dof_Ma11_t20110.1	0.604031	undirected
	Ma4CL-like6	C2C2-Dof_Ma11_t20110.1	0.640236	undirected
	MaC4H1	C2C2-Dof_Ma11_t20110.1	0.60816	undirected
	MaC4H4	C2C2-Dof_Ma11_t20110.1	0.578284	undirected
	MaCCR-like15	C2C2-Dof_Ma11_t20110.1	0.666281	undirected
	MaCOMT2	C2C2-Dof_Ma11_t20110.1	0.636797	undirected
	MaCOMT4	C2C2-Dof_Ma11_t20110.1	0.601241	undirected
	MaCOMT5	C2C2-Dof_Ma11_t20110.1	0.557452	undirected
	MaPAL1	C2C2-Dof_Ma11_t20110.1	0.594958	undirected
	Ma4CL2	C2C2-GATA_Ma01_t04340.1	0.581596	undirected
	Ma4CL4	C2C2-GATA_Ma01_t04340.1	0.523222	undirected
	MaC4H1	C2C2-GATA_Ma01_t04340.1	0.579276	undirected
	MaC4H4	C2C2-GATA_Ma01_t04340.1	0.573029	undirected
	MaCCR-like15	C2C2-GATA_Ma01_t04340.1	0.568897	undirected
	MaCCR3	C2C2-GATA_Ma01_t04340.1	0.52842	undirected
	MaCOMT2	C2C2-GATA_Ma01_t04340.1	0.551797	undirected
	MaCOMT4	C2C2-GATA_Ma01_t04340.1	0.54067	undirected
	MaCOMT5	C2C2-GATA_Ma01_t04340.1	0.533135	undirected
	MaCOMT12	C2C2-GATA_Ma01_t04340.1	0.510082	undirected
	MaHCT3	C2C2-GATA_Ma01_t04340.1	0.516893	undirected
	MaPAL1	C2C2-GATA_Ma01_t04340.1	0.572718	undirected
	MaPAL4	C2C2-GATA_Ma01_t04340.1	0.502372	undirected
	Ma4CL2	C2C2-GATA_Ma02_t04710.1	0.549266	undirected
	Ma4CL4	C2C2-GATA_Ma02_t04710.1	0.512006	undirected
	MaC4H1	C2C2-GATA_Ma02_t04710.1	0.547178	undirected
	MaC4H4	C2C2-GATA_Ma02_t04710.1	0.541961	undirected
	MaCCR-like15	C2C2-GATA_Ma02_t04710.1	0.527512	undirected
	MaHCT3	C2C2-GATA_Ma02_t04710.1	0.50533	undirected
	MaPAL1	C2C2-GATA_Ma02_t04710.1	0.541953	undirected
	Ma4CL2	C2C2-GATA_Ma05_t13330.1	0.53815	undirected
	Ma4CL4	C2C2-GATA_Ma05_t13330.1	0.507555	undirected
	MaC4H1	C2C2-GATA_Ma05_t13330.1	0.535443	undirected
	MaC4H4	C2C2-GATA_Ma05_t13330.1	0.53228	undirected
	MaCCR-like15	C2C2-GATA_Ma05_t13330.1	0.51079	undirected
	MaHCT3	C2C2-GATA_Ma05_t13330.1	0.506472	undirected
	MaPAL1	C2C2-GATA_Ma05_t13330.1	0.529594	undirected
	Ma4CL2	C2C2-GATA_Ma09_t21470.1	0.607178	undirected
	Ma4CL4	C2C2-GATA_Ma09_t21470.1	0.502232	undirected
	Ma4CL-like6	C2C2-GATA_Ma09_t21470.1	0.617157	undirected
	MaC4H1	C2C2-GATA_Ma09_t21470.1	0.608499	undirected
	MaC4H4	C2C2-GATA_Ma09_t21470.1	0.589831	undirected
	MaCCR-like15	C2C2-GATA_Ma09_t21470.1	0.631405	undirected
	MaCCR3	C2C2-GATA_Ma09_t21470.1	0.536183	undirected
	MaCOMT2	C2C2-GATA_Ma09_t21470.1	0.641206	undirected
	MaCOMT4	C2C2-GATA_Ma09_t21470.1	0.617974	undirected
	MaCOMT5	C2C2-GATA_Ma09_t21470.1	0.599169	undirected
	MaCOMT12	C2C2-GATA_Ma09_t21470.1	0.518449	undirected
	MaPAL1	C2C2-GATA_Ma09_t21470.1	0.598191	undirected
	MaPAL4	C2C2-GATA_Ma09_t21470.1	0.516893	undirected
	MaF5H4	C2C2-GATA_Ma11_t10510.1	0.562061	undirected
	MaHCT2	C2C2-GATA_Ma11_t10510.1	0.580249	undirected
	MaF5H4	C2C2-YABBY_Ma03_t26490.1	0.561008	undirected
	MaHCT2	C2C2-YABBY_Ma03_t26490.1	0.578921	undirected
	MaCAD8	C2H2_C2H2_Ma03_t26610.1	0.588878	undirected
	Ma4CL7	C2H2_Ma01_t08760.1	0.584351	undirected
	MaF5H2	C2H2_Ma01_t08760.1	0.54072	undirected
	Ma4CL-like1	C2H2_Ma01_t08760.1	0.511565	undirected
	Ma4CL-like10	C2H2_Ma01_t10950.1	0.540193	undirected
	Ma4CL-like9	C2H2_Ma01_t10950.1	0.54043	undirected
	MaF5H4	C2H2_Ma01_t17110.1	0.649779	undirected
	MaHCT2	C2H2_Ma01_t17110.1	0.645107	undirected
	Ma4CL2	C2H2_Ma01_t21050.1	0.585155	undirected
	MaC4H1	C2H2_Ma01_t21050.1	0.585009	undirected
	MaC4H4	C2H2_Ma01_t21050.1	0.566017	undirected
	MaCCR-like15	C2H2_Ma01_t21050.1	0.604918	undirected
	MaCOMT2	C2H2_Ma01_t21050.1	0.565904	undirected
	MaCOMT4	C2H2_Ma01_t21050.1	0.558819	undirected
	MaPAL1	C2H2_Ma01_t21050.1	0.573425	undirected
	Ma4CL2	C2H2_Ma02_t06060.1	0.540757	undirected
	Ma4CL-like6	C2H2_Ma02_t06060.1	0.567711	undirected
	MaC4H1	C2H2_Ma02_t06060.1	0.551894	undirected
	MaC4H4	C2H2_Ma02_t06060.1	0.510373	undirected
	MaCCR-like15	C2H2_Ma02_t06060.1	0.62575	undirected
	MaCOMT2	C2H2_Ma02_t06060.1	0.623964	undirected
	MaCOMT4	C2H2_Ma02_t06060.1	0.571503	undirected
	MaPAL1	C2H2_Ma02_t06060.1	0.532694	undirected
	MaCAD8	C2H2_Ma02_t10790.1	0.543189	undirected
	Ma4CL7	C2H2_Ma02_t16380.1	0.511761	undirected
	MaCCoAOMT6	C2H2_Ma02_t16380.1	0.582451	undirected
	MaCOMT24	C2H2_Ma02_t16380.1	0.538983	undirected
	MaCOMT13	C2H2_Ma02_t16380.1	0.532608	undirected
	MaCOMT17	C2H2_Ma02_t16380.1	0.543824	undirected
	MaF5H3	C2H2_Ma02_t16380.1	0.565203	undirected
	Ma4CL7	C2H2_Ma02_t18210.1	0.567969	undirected
	MaC3H2	C2H2_Ma02_t18210.1	0.556427	undirected
	MaCCoAOMT1	C2H2_Ma02_t18210.1	0.518568	undirected
	MaCCoAOMT2	C2H2_Ma02_t18210.1	0.581764	undirected
	MaCCoAOMT6	C2H2_Ma02_t18210.1	0.5613	undirected
	MaCOMT24	C2H2_Ma02_t18210.1	0.507031	undirected
	MaCOMT13	C2H2_Ma02_t18210.1	0.503153	undirected
	MaCOMT17	C2H2_Ma02_t18210.1	0.512187	undirected
	MaF5H3	C2H2_Ma02_t18210.1	0.549127	undirected
	MaPAL2	C2H2_Ma02_t18210.1	0.513945	undirected
	Ma4CL-like1	C2H2_Ma02_t18210.1	0.578233	undirected
	Ma4CL7	C2H2_Ma02_t20990.1	0.557221	undirected
	MaC3H2	C2H2_Ma02_t20990.1	0.521242	undirected
	MaCCoAOMT2	C2H2_Ma02_t20990.1	0.539581	undirected
	MaCCoAOMT6	C2H2_Ma02_t20990.1	0.519876	undirected
	MaF5H2	C2H2_Ma02_t20990.1	0.514682	undirected
	MaF5H3	C2H2_Ma02_t20990.1	0.51842	undirected
	MaPAL2	C2H2_Ma02_t20990.1	0.520751	undirected
	Ma4CL-like1	C2H2_Ma02_t20990.1	0.555376	undirected
	MaCCR-like16	C2H2_Ma03_t03670.1	0.521246	undirected
	Ma4CL-like2	C2H2_Ma03_t03670.1	0.545251	undirected
	MaCCoAOMT1	C2H2_Ma03_t21030.1	0.534145	undirected
	MaCCoAOMT6	C2H2_Ma03_t21030.1	0.556122	undirected
	MaCCoAOMT7	C2H2_Ma03_t21030.1	0.511772	undirected
	MaCOMT24	C2H2_Ma03_t21030.1	0.545133	undirected
	MaCOMT13	C2H2_Ma03_t21030.1	0.539786	undirected
	MaCOMT17	C2H2_Ma03_t21030.1	0.548389	undirected
	MaF5H3	C2H2_Ma03_t21030.1	0.514125	undirected
	MaPAL6	C2H2_Ma03_t21030.1	0.510621	undirected
	MaPAL8	C2H2_Ma03_t21030.1	0.529735	undirected
	Ma4CL-like2	C2H2_Ma03_t26610.1	0.567067	undirected
	Ma4CL2	C2H2_Ma05_t01620.1	0.538234	undirected
	Ma4CL-like6	C2H2_Ma05_t01620.1	0.502322	undirected
	MaC4H1	C2H2_Ma05_t01620.1	0.538285	undirected
	MaC4H4	C2H2_Ma05_t01620.1	0.514253	undirected
	MaCCR-like15	C2H2_Ma05_t01620.1	0.575394	undirected
	MaCOMT2	C2H2_Ma05_t01620.1	0.5357	undirected
	MaCOMT4	C2H2_Ma05_t01620.1	0.534857	undirected
	MaPAL1	C2H2_Ma05_t01620.1	0.528002	undirected
	MaCAD8	C2H2_Ma05_t24820.1	0.507	undirected
	Ma4CL7	C2H2_Ma05_t28580.1	0.552694	undirected
	Ma4CL2	C2H2_Ma05_t30910.1	0.527504	undirected
	Ma4CL4	C2H2_Ma05_t30910.1	0.517706	undirected
	MaC4H1	C2H2_Ma05_t30910.1	0.5228	undirected
	MaC4H4	C2H2_Ma05_t30910.1	0.528457	undirected
	MaHCT3	C2H2_Ma05_t30910.1	0.524101	undirected
	MaPAL1	C2H2_Ma05_t30910.1	0.521503	undirected
	Ma4CL2	C2H2_Ma05_t31530.1	0.53441	undirected
	MaC4H1	C2H2_Ma05_t31530.1	0.533276	undirected
	MaC4H4	C2H2_Ma05_t31530.1	0.519858	undirected
	MaCCR-like15	C2H2_Ma05_t31530.1	0.536015	undirected
	MaPAL1	C2H2_Ma05_t31530.1	0.525059	undirected
	Ma4CL2	C2H2_Ma06_t03690.1	0.584241	undirected
	Ma4CL-like6	C2H2_Ma06_t03690.1	0.551869	undirected
	MaC4H1	C2H2_Ma06_t03690.1	0.590843	undirected
	MaC4H4	C2H2_Ma06_t03690.1	0.556031	undirected
	MaCCR-like15	C2H2_Ma06_t03690.1	0.66223	undirected
	MaCOMT2	C2H2_Ma06_t03690.1	0.641375	undirected
	MaCOMT4	C2H2_Ma06_t03690.1	0.59553	undirected
	MaPAL1	C2H2_Ma06_t03690.1	0.576695	undirected
	Ma4CL2	C2H2_Ma06_t16910.1	0.599731	undirected
	Ma4CL-like6	C2H2_Ma06_t16910.1	0.62255	undirected
	MaC4H1	C2H2_Ma06_t16910.1	0.604157	undirected
	MaC4H4	C2H2_Ma06_t16910.1	0.571205	undirected
	MaCCR-like15	C2H2_Ma06_t16910.1	0.674719	undirected
	MaCOMT2	C2H2_Ma06_t16910.1	0.645177	undirected
	MaCOMT4	C2H2_Ma06_t16910.1	0.610054	undirected
	MaCOMT5	C2H2_Ma06_t16910.1	0.52221	undirected
	MaPAL1	C2H2_Ma06_t16910.1	0.590458	undirected
	MaCCoAOMT6	C2H2_Ma06_t28760.1	0.544287	undirected
	MaCOMT24	C2H2_Ma06_t28760.1	0.502599	undirected
	MaCOMT13	C2H2_Ma06_t28760.1	0.522351	undirected
	MaCOMT17	C2H2_Ma06_t28760.1	0.527934	undirected
	MaF5H3	C2H2_Ma06_t28760.1	0.515654	undirected
	Ma4CL7	C2H2_Ma06_t35330.1	0.570688	undirected
	MaCCoAOMT2	C2H2_Ma06_t35330.1	0.526236	undirected
	MaF5H2	C2H2_Ma06_t35330.1	0.560784	undirected
	MaF5H3	C2H2_Ma06_t35330.1	0.507877	undirected
	MaPAL2	C2H2_Ma06_t35330.1	0.50525	undirected
	Ma4CL-like1	C2H2_Ma06_t35330.1	0.545085	undirected
	Ma4CL2	C2H2_Ma06_t36260.1	0.508429	undirected
	Ma4CL-like6	C2H2_Ma06_t36260.1	0.580191	undirected
	MaC4H1	C2H2_Ma06_t36260.1	0.511386	undirected
	MaCCR-like15	C2H2_Ma06_t36260.1	0.590262	undirected
	MaCOMT2	C2H2_Ma06_t36260.1	0.557954	undirected
	MaCOMT4	C2H2_Ma06_t36260.1	0.549287	undirected
	Ma4CL2	C2H2_Ma07_t07490.1	0.577851	undirected
	Ma4CL-like6	C2H2_Ma07_t07490.1	0.527855	undirected
	MaC4H1	C2H2_Ma07_t07490.1	0.581699	undirected
	MaC4H4	C2H2_Ma07_t07490.1	0.551658	undirected
	MaCCR-like15	C2H2_Ma07_t07490.1	0.646425	undirected
	MaCOMT2	C2H2_Ma07_t07490.1	0.618535	undirected
	MaCOMT4	C2H2_Ma07_t07490.1	0.576381	undirected
	MaPAL1	C2H2_Ma07_t07490.1	0.567571	undirected
	MaF5H4	C2H2_Ma08_t09860.1	0.518705	undirected
	MaHCT2	C2H2_Ma08_t09860.1	0.530019	undirected
	Ma4CL-like10	C2H2_Ma08_t09860.1	0.623026	undirected
	Ma4CL-like9	C2H2_Ma08_t09860.1	0.624035	undirected
	MaHCT2	C2H2_Ma08_t12890.1	0.506976	undirected
	Ma4CL-like2	C2H2_Ma08_t15160.1	0.560124	undirected
	MaCAD8	C2H2_Ma08_t15160.1	0.595222	undirected
	Ma4CL7	C2H2_Ma08_t17810.1	0.582152	undirected
	MaF5H2	C2H2_Ma08_t17810.1	0.548211	undirected
	Ma4CL-like1	C2H2_Ma08_t17810.1	0.527478	undirected
	Ma4CL3	C2H2_Ma08_t21520.1	0.503837	undirected
	Ma4CL5	C2H2_Ma08_t21520.1	0.519828	undirected
	Ma4CL8	C2H2_Ma08_t21520.1	0.515218	undirected
	MaCOMT6	C2H2_Ma08_t21520.1	0.500049	undirected
	MaCOMT10	C2H2_Ma08_t21520.1	0.517078	undirected
	MaCOMT20	C2H2_Ma08_t21520.1	0.511627	undirected
	MaHCT1	C2H2_Ma08_t21520.1	0.516325	undirected
	MaPAL8	C2H2_Ma08_t21520.1	0.523993	undirected
	MaCAD6	C2H2_Ma08_t21520.1	0.563758	undirected
	MaCOMT18	C2H2_Ma08_t21520.1	0.531646	undirected
	Ma4CL-like2	C2H2_Ma08_t30790.1	0.55723	undirected
	MaCAD8	C2H2_Ma08_t30790.1	0.561544	undirected
	Ma4CL-like2	C2H2_Ma09_t00330.1	0.5238	undirected
	MaF5H4	C2H2_Ma09_t03200.1	0.65665	undirected
	MaHCT2	C2H2_Ma09_t03200.1	0.651756	undirected
	Ma4CL-like10	C2H2_Ma09_t03200.1	0.632302	undirected
	Ma4CL-like9	C2H2_Ma09_t03200.1	0.633248	undirected
	Ma4CL7	C2H2_Ma09_t06480.1	0.579178	undirected
	MaF5H2	C2H2_Ma09_t06480.1	0.502279	undirected
	Ma4CL-like2	C2H2_Ma09_t12220.1	0.566689	undirected
	MaCAD8	C2H2_Ma09_t12220.1	0.599647	undirected
	MaCCR-like16	C2H2_Ma09_t18950.1	0.512554	undirected
	Ma4CL2	C2H2_Ma09_t22870.1	0.600881	undirected
	MaC4H1	C2H2_Ma09_t22870.1	0.603924	undirected
	MaC4H4	C2H2_Ma09_t22870.1	0.582554	undirected
	MaCCR-like15	C2H2_Ma09_t22870.1	0.629938	undirected
	MaCOMT2	C2H2_Ma09_t22870.1	0.602332	undirected
	MaCOMT4	C2H2_Ma09_t22870.1	0.56493	undirected
	MaPAL1	C2H2_Ma09_t22870.1	0.59105	undirected
	Ma4CL7	C2H2_Ma10_t02320.1	0.568324	undirected
	MaF5H2	C2H2_Ma10_t02320.1	0.510733	undirected
	MaF5H4	C2H2_Ma10_t06120.1	0.575046	undirected
	MaHCT2	C2H2_Ma10_t06120.1	0.573951	undirected
	Ma4CL-like10	C2H2_Ma10_t06120.1	0.642482	undirected
	Ma4CL-like9	C2H2_Ma10_t06120.1	0.643362	undirected
	Ma4CL-like2	C2H2_Ma10_t08270.1	0.594896	undirected
	MaCAD8	C2H2_Ma10_t08270.1	0.547099	undirected
	Ma4CL2	C2H2_Ma10_t13650.1	0.56937	undirected
	Ma4CL-like6	C2H2_Ma10_t13650.1	0.571744	undirected
	MaC4H1	C2H2_Ma10_t13650.1	0.572283	undirected
	MaC4H4	C2H2_Ma10_t13650.1	0.538105	undirected
	MaCCR-like15	C2H2_Ma10_t13650.1	0.649728	undirected
	MaCOMT2	C2H2_Ma10_t13650.1	0.614819	undirected
	MaCOMT4	C2H2_Ma10_t13650.1	0.596209	undirected
	MaPAL1	C2H2_Ma10_t13650.1	0.559795	undirected
	Ma4CL2	C2H2_Ma10_t13660.1	0.60713	undirected
	Ma4CL-like6	C2H2_Ma10_t13660.1	0.593333	undirected
	MaC4H1	C2H2_Ma10_t13660.1	0.611088	undirected
	MaC4H4	C2H2_Ma10_t13660.1	0.581822	undirected
	MaCCR-like15	C2H2_Ma10_t13660.1	0.664335	undirected
	MaCOMT2	C2H2_Ma10_t13660.1	0.634414	undirected
	MaCOMT4	C2H2_Ma10_t13660.1	0.602698	undirected
	MaCOMT5	C2H2_Ma10_t13660.1	0.525721	undirected
	MaPAL1	C2H2_Ma10_t13660.1	0.597375	undirected
	Ma4CL2	C2H2_Ma10_t22530.1	0.596249	undirected
	Ma4CL4	C2H2_Ma10_t22530.1	0.514567	undirected
	MaC4H1	C2H2_Ma10_t22530.1	0.590869	undirected
	MaC4H4	C2H2_Ma10_t22530.1	0.58246	undirected
	MaCCR-like15	C2H2_Ma10_t22530.1	0.600087	undirected
	MaCOMT2	C2H2_Ma10_t22530.1	0.547237	undirected
	MaCOMT4	C2H2_Ma10_t22530.1	0.539721	undirected
	MaHCT3	C2H2_Ma10_t22530.1	0.506649	undirected
	MaPAL1	C2H2_Ma10_t22530.1	0.585218	undirected
	Ma4CL7	C2H2_Ma11_t02120.1	0.580754	undirected
	MaF5H2	C2H2_Ma11_t02120.1	0.548796	undirected
	Ma4CL-like1	C2H2_Ma11_t02120.1	0.529155	undirected
	MaC3H2	C2H2_Ma11_t15120.1	0.504116	undirected
	MaCCoAOMT2	C2H2_Ma11_t15120.1	0.506033	undirected
	MaCCoAOMT6	C2H2_Ma11_t15120.1	0.560597	undirected
	MaCOMT24	C2H2_Ma11_t15120.1	0.527574	undirected
	MaCOMT13	C2H2_Ma11_t15120.1	0.533646	undirected
	MaCOMT17	C2H2_Ma11_t15120.1	0.542431	undirected
	MaF5H3	C2H2_Ma11_t15120.1	0.538413	undirected
	MaCAD7	C2H2_Ma11_t15120.1	0.505918	undirected
	Ma4CL3	C3H_Ma02_t18290.1	0.504177	undirected
	Ma4CL5	C3H_Ma02_t18290.1	0.528241	undirected
	Ma4CL8	C3H_Ma02_t18290.1	0.514162	undirected
	MaCCoAOMT6	C3H_Ma02_t18290.1	0.505268	undirected
	MaCOMT24	C3H_Ma02_t18290.1	0.52363	undirected
	MaCOMT6	C3H_Ma02_t18290.1	0.51669	undirected
	MaCOMT10	C3H_Ma02_t18290.1	0.517255	undirected
	MaCOMT13	C3H_Ma02_t18290.1	0.505818	undirected
	MaCOMT17	C3H_Ma02_t18290.1	0.510079	undirected
	MaCOMT20	C3H_Ma02_t18290.1	0.514963	undirected
	MaHCT1	C3H_Ma02_t18290.1	0.528269	undirected
	MaPAL6	C3H_Ma02_t18290.1	0.514142	undirected
	MaPAL8	C3H_Ma02_t18290.1	0.532832	undirected
	MaCCoAOMT6	C3H_Ma04_t15370.1	0.517158	undirected
	MaCOMT13	C3H_Ma04_t15370.1	0.522766	undirected
	MaCOMT17	C3H_Ma04_t15370.1	0.526092	undirected
	MaCCoAOMT6	C3H_Ma10_t22980.1	0.538958	undirected
	MaCOMT24	C3H_Ma10_t22980.1	0.516303	undirected
	MaCOMT13	C3H_Ma10_t22980.1	0.529712	undirected
	MaCOMT17	C3H_Ma10_t22980.1	0.536699	undirected
	Ma4CL-like2	CPP_Ma02_t18810.3	0.55496	undirected
	Ma4CL-like2	CPP_Ma08_t20510.1	0.503073	undirected
	Ma4CL-like2	CPP_Ma09_t10230.1	0.606505	undirected
	MaCAD8	CPP_Ma09_t10230.1	0.612057	undirected
	Ma4CL-like2	CPP_Ma09_t26110.1	0.567185	undirected
	MaCAD8	CPP_Ma09_t26110.1	0.605905	undirected
	Ma4CL2	DBP_Ma03_t08340.1	0.594214	undirected
	Ma4CL-like6	DBP_Ma03_t08340.1	0.656618	undirected
	MaC4H1	DBP_Ma03_t08340.1	0.597431	undirected
	MaC4H4	DBP_Ma03_t08340.1	0.568817	undirected
	MaCCR-like15	DBP_Ma03_t08340.1	0.649337	undirected
	MaCOMT2	DBP_Ma03_t08340.1	0.617685	undirected
	MaCOMT4	DBP_Ma03_t08340.1	0.598316	undirected
	MaCOMT5	DBP_Ma03_t08340.1	0.573448	undirected
	MaPAL1	DBP_Ma03_t08340.1	0.584669	undirected
	Ma4CL2	DBP_Ma10_t02790.1	0.524639	undirected
	MaC4H1	DBP_Ma10_t02790.1	0.524756	undirected
	MaC4H4	DBP_Ma10_t02790.1	0.503843	undirected
	MaCCR-like15	DBP_Ma10_t02790.1	0.547211	undirected
	MaCOMT2	DBP_Ma10_t02790.1	0.509852	undirected
	MaCOMT4	DBP_Ma10_t02790.1	0.511224	undirected
	MaPAL1	DBP_Ma10_t02790.1	0.51486	undirected
	MaCAD6	Dof_Ma05_t07050.1	0.528568	undirected
	MaCAD7	Dof_Ma05_t07050.1	0.537201	undirected
	Ma4CL-like2	Dof_Ma10_t05400.1	0.517333	undirected
	MaCAD8	Dof_Ma10_t05400.1	0.524434	undirected
	Ma4CL-like2	E2F/DP_Ma07_t02170.3	0.617193	undirected
	MaCAD8	E2F/DP_Ma07_t02170.3	0.591928	undirected
	Ma4CL-like2	E2F/DP_Ma10_t29600.1	0.612206	undirected
	MaCAD8	E2F/DP_Ma10_t29600.1	0.56952	undirected
	MaCCR-like16	E2F-DP_Ma07_t02170.3	0.522884	undirected
	MaCCR-like16	E2F-DP_Ma10_t29600.1	0.528972	undirected
	Ma4CL2	ERF_Ma00_t01950.1	0.553885	undirected
	Ma4CL-like6	ERF_Ma00_t01950.1	0.565613	undirected
	MaC4H1	ERF_Ma00_t01950.1	0.555684	undirected
	MaC4H4	ERF_Ma00_t01950.1	0.52226	undirected
	MaCCR-like15	ERF_Ma00_t01950.1	0.631737	undirected
	MaCOMT2	ERF_Ma00_t01950.1	0.593078	undirected
	MaCOMT4	ERF_Ma00_t01950.1	0.586653	undirected
	MaPAL1	ERF_Ma00_t01950.1	0.544471	undirected
	MaHCT2	ERF_Ma02_t02820.1	0.501952	undirected
	Ma4CL2	ERF_Ma02_t09170.1	0.604849	undirected
	Ma4CL-like6	ERF_Ma02_t09170.1	0.595148	undirected
	MaC4H1	ERF_Ma02_t09170.1	0.609399	undirected
	MaC4H4	ERF_Ma02_t09170.1	0.576839	undirected
	MaCCR-like15	ERF_Ma02_t09170.1	0.679413	undirected
	MaCOMT2	ERF_Ma02_t09170.1	0.650025	undirected
	MaCOMT4	ERF_Ma02_t09170.1	0.612584	undirected
	MaCOMT5	ERF_Ma02_t09170.1	0.504038	undirected
	MaPAL1	ERF_Ma02_t09170.1	0.595825	undirected
	Ma4CL-like6	ERF_Ma02_t09180.1	0.571574	undirected
	MaCCR-like15	ERF_Ma02_t09180.1	0.542623	undirected
	MaCOMT2	ERF_Ma02_t09180.1	0.506562	undirected
	MaCOMT4	ERF_Ma02_t09180.1	0.511364	undirected
	MaCOMT17	ERF_Ma02_t12320.1	0.504922	undirected
	MaPAL8	ERF_Ma02_t12320.1	0.502524	undirected
	Ma4CL2	ERF_Ma02_t22170.1	0.597484	undirected
	Ma4CL-like6	ERF_Ma02_t22170.1	0.570848	undirected
	MaC4H1	ERF_Ma02_t22170.1	0.601059	undirected
	MaC4H4	ERF_Ma02_t22170.1	0.567423	undirected
	MaCCR-like15	ERF_Ma02_t22170.1	0.679846	undirected
	MaCOMT2	ERF_Ma02_t22170.1	0.646906	undirected
	MaCOMT4	ERF_Ma02_t22170.1	0.614443	undirected
	MaPAL1	ERF_Ma02_t22170.1	0.587984	undirected
	Ma4CL2	ERF_Ma02_t23680.1	0.559069	undirected
	Ma4CL-like6	ERF_Ma02_t23680.1	0.566056	undirected
	MaC4H1	ERF_Ma02_t23680.1	0.560703	undirected
	MaC4H4	ERF_Ma02_t23680.1	0.527975	undirected
	MaCCR-like15	ERF_Ma02_t23680.1	0.634606	undirected
	MaCOMT2	ERF_Ma02_t23680.1	0.595932	undirected
	MaCOMT4	ERF_Ma02_t23680.1	0.584192	undirected
	MaPAL1	ERF_Ma02_t23680.1	0.548709	undirected
	Ma4CL7	ERF_Ma03_t02200.1	0.52701	undirected
	Ma4CL7	ERF_Ma03_t02220.1	0.506369	undirected
	MaF5H4	ERF_Ma03_t05720.1	0.552605	undirected
	MaHCT2	ERF_Ma03_t05720.1	0.564899	undirected
	Ma4CL-like10	ERF_Ma03_t05720.1	0.638369	undirected
	Ma4CL-like9	ERF_Ma03_t05720.1	0.63902	undirected
	Ma4CL2	ERF_Ma03_t19980.1	0.572755	undirected
	Ma4CL-like6	ERF_Ma03_t19980.1	0.544431	undirected
	MaC4H1	ERF_Ma03_t19980.1	0.573443	undirected
	MaC4H4	ERF_Ma03_t19980.1	0.544809	undirected
	MaCCR-like15	ERF_Ma03_t19980.1	0.641194	undirected
	MaCOMT2	ERF_Ma03_t19980.1	0.6004	undirected
	MaCOMT4	ERF_Ma03_t19980.1	0.579604	undirected
	MaPAL1	ERF_Ma03_t19980.1	0.563501	undirected
	Ma4CL2	ERF_Ma03_t22720.1	0.583233	undirected
	Ma4CL-like6	ERF_Ma03_t22720.1	0.570648	undirected
	MaC4H1	ERF_Ma03_t22720.1	0.589899	undirected
	MaC4H4	ERF_Ma03_t22720.1	0.552424	undirected
	MaCCR-like15	ERF_Ma03_t22720.1	0.669953	undirected
	MaCOMT2	ERF_Ma03_t22720.1	0.647946	undirected
	MaCOMT4	ERF_Ma03_t22720.1	0.609913	undirected
	MaPAL1	ERF_Ma03_t22720.1	0.575088	undirected
	Ma4CL2	ERF_Ma03_t23580.1	0.556239	undirected
	Ma4CL-like6	ERF_Ma03_t23580.1	0.534791	undirected
	MaC4H1	ERF_Ma03_t23580.1	0.561149	undirected
	MaC4H4	ERF_Ma03_t23580.1	0.52782	undirected
	MaCCR-like15	ERF_Ma03_t23580.1	0.638514	undirected
	MaCOMT2	ERF_Ma03_t23580.1	0.615942	undirected
	MaCOMT4	ERF_Ma03_t23580.1	0.578518	undirected
	MaPAL1	ERF_Ma03_t23580.1	0.548661	undirected
	Ma4CL2	ERF_Ma03_t30480.1	0.596373	undirected
	MaC4H1	ERF_Ma03_t30480.1	0.596047	undirected
	MaC4H4	ERF_Ma03_t30480.1	0.580364	undirected
	MaCCR-like15	ERF_Ma03_t30480.1	0.616624	undirected
	MaCOMT2	ERF_Ma03_t30480.1	0.575643	undirected
	MaCOMT4	ERF_Ma03_t30480.1	0.551934	undirected
	MaPAL1	ERF_Ma03_t30480.1	0.587893	undirected
	Ma4CL2	ERF_Ma04_t04460.1	0.598628	undirected
	Ma4CL4	ERF_Ma04_t04460.1	0.518407	undirected
	MaC4H1	ERF_Ma04_t04460.1	0.594638	undirected
	MaC4H4	ERF_Ma04_t04460.1	0.585947	undirected
	MaCCR-like15	ERF_Ma04_t04460.1	0.601786	undirected
	MaCCR3	ERF_Ma04_t04460.1	0.507121	undirected
	MaCOMT2	ERF_Ma04_t04460.1	0.551083	undirected
	MaCOMT4	ERF_Ma04_t04460.1	0.540457	undirected
	MaHCT3	ERF_Ma04_t04460.1	0.50892	undirected
	MaPAL1	ERF_Ma04_t04460.1	0.589815	undirected
	MaF5H4	ERF_Ma04_t05550.1	0.569995	undirected
	MaHCT2	ERF_Ma04_t05550.1	0.588097	undirected
	Ma4CL-like10	ERF_Ma04_t05550.1	0.587352	undirected
	Ma4CL-like9	ERF_Ma04_t05550.1	0.588699	undirected
	Ma4CL2	ERF_Ma04_t05560.1	0.519345	undirected
	Ma4CL4	ERF_Ma04_t05560.1	0.517256	undirected
	MaC4H1	ERF_Ma04_t05560.1	0.515038	undirected
	MaC4H4	ERF_Ma04_t05560.1	0.519938	undirected
	MaCCR3	ERF_Ma04_t05560.1	0.503484	undirected
	MaHCT3	ERF_Ma04_t05560.1	0.524375	undirected
	MaPAL1	ERF_Ma04_t05560.1	0.51041	undirected
	MaCOMT18	ERF_Ma04_t05560.1	0.527685	undirected
	Ma4CL2	ERF_Ma04_t11380.1	0.518549	undirected
	MaC4H1	ERF_Ma04_t11380.1	0.518156	undirected
	MaCCR-like15	ERF_Ma04_t11380.1	0.542086	undirected
	MaCOMT2	ERF_Ma04_t11380.1	0.504156	undirected
	MaPAL1	ERF_Ma04_t11380.1	0.508001	undirected
	Ma4CL2	ERF_Ma04_t23660.1	0.589417	undirected
	Ma4CL-like6	ERF_Ma04_t23660.1	0.553029	undirected
	MaC4H1	ERF_Ma04_t23660.1	0.59223	undirected
	MaC4H4	ERF_Ma04_t23660.1	0.561558	undirected
	MaCCR-like15	ERF_Ma04_t23660.1	0.654691	undirected
	MaCOMT2	ERF_Ma04_t23660.1	0.620413	undirected
	MaCOMT4	ERF_Ma04_t23660.1	0.600126	undirected
	MaPAL1	ERF_Ma04_t23660.1	0.580177	undirected
	Ma4CL7	ERF_Ma04_t24150.1	0.537842	undirected
	Ma4CL7	ERF_Ma04_t31090.1	0.509066	undirected
	Ma4CL2	ERF_Ma04_t31420.1	0.605652	undirected
	Ma4CL-like6	ERF_Ma04_t31420.1	0.59617	undirected
	MaC4H1	ERF_Ma04_t31420.1	0.609439	undirected
	MaC4H4	ERF_Ma04_t31420.1	0.577441	undirected
	MaCCR-like15	ERF_Ma04_t31420.1	0.680438	undirected
	MaCOMT2	ERF_Ma04_t31420.1	0.648651	undirected
	MaCOMT4	ERF_Ma04_t31420.1	0.613408	undirected
	MaCOMT5	ERF_Ma04_t31420.1	0.504412	undirected
	MaPAL1	ERF_Ma04_t31420.1	0.596319	undirected
	Ma4CL2	ERF_Ma05_t04880.1	0.559209	undirected
	Ma4CL-like6	ERF_Ma05_t04880.1	0.558216	undirected
	MaC4H1	ERF_Ma05_t04880.1	0.561241	undirected
	MaC4H4	ERF_Ma05_t04880.1	0.533688	undirected
	MaCCR-like15	ERF_Ma05_t04880.1	0.608402	undirected
	MaCOMT2	ERF_Ma05_t04880.1	0.573375	undirected
	MaCOMT4	ERF_Ma05_t04880.1	0.559814	undirected
	MaPAL1	ERF_Ma05_t04880.1	0.549392	undirected
	Ma4CL2	ERF_Ma05_t05400.1	0.518411	undirected
	Ma4CL-like6	ERF_Ma05_t05400.1	0.558019	undirected
	MaC4H1	ERF_Ma05_t05400.1	0.521185	undirected
	MaCCR-like15	ERF_Ma05_t05400.1	0.58834	undirected
	MaCOMT2	ERF_Ma05_t05400.1	0.555601	undirected
	MaCOMT4	ERF_Ma05_t05400.1	0.55204	undirected
	MaPAL1	ERF_Ma05_t05400.1	0.508025	undirected
	MaCAD8	ERF_Ma05_t09680.1	0.551761	undirected
	Ma4CL2	ERF_Ma05_t10220.1	0.612535	undirected
	Ma4CL-like6	ERF_Ma05_t10220.1	0.637315	undirected
	MaC4H1	ERF_Ma05_t10220.1	0.614966	undirected
	MaC4H4	ERF_Ma05_t10220.1	0.590237	undirected
	MaCCR-like15	ERF_Ma05_t10220.1	0.658155	undirected
	MaCOMT2	ERF_Ma05_t10220.1	0.634661	undirected
	MaCOMT4	ERF_Ma05_t10220.1	0.609342	undirected
	MaCOMT5	ERF_Ma05_t10220.1	0.583605	undirected
	MaPAL1	ERF_Ma05_t10220.1	0.602899	undirected
	Ma4CL2	ERF_Ma05_t12300.1	0.603316	undirected
	Ma4CL-like6	ERF_Ma05_t12300.1	0.618909	undirected
	MaC4H1	ERF_Ma05_t12300.1	0.604305	undirected
	MaC4H4	ERF_Ma05_t12300.1	0.579878	undirected
	MaCCR-like15	ERF_Ma05_t12300.1	0.652751	undirected
	MaCOMT2	ERF_Ma05_t12300.1	0.613191	undirected
	MaCOMT4	ERF_Ma05_t12300.1	0.589368	undirected
	MaCOMT5	ERF_Ma05_t12300.1	0.553199	undirected
	MaPAL1	ERF_Ma05_t12300.1	0.594328	undirected
	Ma4CL7	ERF_Ma05_t15250.1	0.518346	undirected
	Ma4CL2	ERF_Ma05_t23440.1	0.51108	undirected
	MaC4H1	ERF_Ma05_t23440.1	0.509459	undirected
	MaCCR-like15	ERF_Ma05_t23440.1	0.52679	undirected
	MaPAL1	ERF_Ma05_t23440.1	0.501993	undirected
	Ma4CL2	ERF_Ma05_t23760.1	0.543678	undirected
	Ma4CL4	ERF_Ma05_t23760.1	0.523622	undirected
	MaC4H1	ERF_Ma05_t23760.1	0.540858	undirected
	MaC4H4	ERF_Ma05_t23760.1	0.542354	undirected
	MaCCR-like15	ERF_Ma05_t23760.1	0.506049	undirected
	MaCCR3	ERF_Ma05_t23760.1	0.516332	undirected
	MaHCT3	ERF_Ma05_t23760.1	0.52525	undirected
	MaPAL1	ERF_Ma05_t23760.1	0.536307	undirected
	Ma4CL2	ERF_Ma05_t26940.1	0.610451	undirected
	Ma4CL-like6	ERF_Ma05_t26940.1	0.534757	undirected
	MaC4H1	ERF_Ma05_t26940.1	0.612728	undirected
	MaC4H4	ERF_Ma05_t26940.1	0.589364	undirected
	MaCCR-like15	ERF_Ma05_t26940.1	0.651578	undirected
	MaCOMT2	ERF_Ma05_t26940.1	0.618203	undirected
	MaCOMT4	ERF_Ma05_t26940.1	0.583891	undirected
	MaPAL1	ERF_Ma05_t26940.1	0.6005	undirected
	Ma4CL2	ERF_Ma05_t29230.1	0.576098	undirected
	Ma4CL-like6	ERF_Ma05_t29230.1	0.598036	undirected
	MaC4H1	ERF_Ma05_t29230.1	0.57706	undirected
	MaC4H4	ERF_Ma05_t29230.1	0.548888	undirected
	MaCCR-like15	ERF_Ma05_t29230.1	0.634864	undirected
	MaCOMT2	ERF_Ma05_t29230.1	0.594876	undirected
	MaCOMT4	ERF_Ma05_t29230.1	0.58114	undirected
	MaPAL1	ERF_Ma05_t29230.1	0.565949	undirected
	MaCCR-like15	ERF_Ma05_t30390.1	0.527343	undirected
	MaCOMT2	ERF_Ma05_t30390.1	0.511302	undirected
	Ma4CL2	ERF_Ma06_t01010.1	0.588922	undirected
	Ma4CL-like6	ERF_Ma06_t01010.1	0.552614	undirected
	MaC4H1	ERF_Ma06_t01010.1	0.592761	undirected
	MaC4H4	ERF_Ma06_t01010.1	0.56083	undirected
	MaCCR-like15	ERF_Ma06_t01010.1	0.665823	undirected
	MaCOMT2	ERF_Ma06_t01010.1	0.635264	undirected
	MaCOMT4	ERF_Ma06_t01010.1	0.595864	undirected
	MaPAL1	ERF_Ma06_t01010.1	0.579046	undirected
	Ma4CL2	ERF_Ma06_t01950.1	0.589991	undirected
	Ma4CL-like6	ERF_Ma06_t01950.1	0.501138	undirected
	MaC4H1	ERF_Ma06_t01950.1	0.590931	undirected
	MaC4H4	ERF_Ma06_t01950.1	0.566859	undirected
	MaCCR-like15	ERF_Ma06_t01950.1	0.650332	undirected
	MaCOMT2	ERF_Ma06_t01950.1	0.610781	undirected
	MaCOMT4	ERF_Ma06_t01950.1	0.577154	undirected
	MaPAL1	ERF_Ma06_t01950.1	0.584162	undirected
	Ma4CL2	ERF_Ma06_t03990.1	0.601266	undirected
	Ma4CL-like6	ERF_Ma06_t03990.1	0.59462	undirected
	MaC4H1	ERF_Ma06_t03990.1	0.60579	undirected
	MaC4H4	ERF_Ma06_t03990.1	0.572081	undirected
	MaCCR-like15	ERF_Ma06_t03990.1	0.680814	undirected
	MaCOMT2	ERF_Ma06_t03990.1	0.65136	undirected
	MaCOMT4	ERF_Ma06_t03990.1	0.614365	undirected
	MaPAL1	ERF_Ma06_t03990.1	0.592022	undirected
	Ma4CL2	ERF_Ma06_t06000.1	0.593226	undirected
	Ma4CL-like6	ERF_Ma06_t06000.1	0.637791	undirected
	MaC4H1	ERF_Ma06_t06000.1	0.597604	undirected
	MaC4H4	ERF_Ma06_t06000.1	0.566745	undirected
	MaCCR-like15	ERF_Ma06_t06000.1	0.656694	undirected
	MaCOMT2	ERF_Ma06_t06000.1	0.62841	undirected
	MaCOMT4	ERF_Ma06_t06000.1	0.594699	undirected
	MaCOMT5	ERF_Ma06_t06000.1	0.544452	undirected
	MaPAL1	ERF_Ma06_t06000.1	0.584107	undirected
	Ma4CL-like2	ERF_Ma06_t06830.1	0.594428	undirected
	MaCAD8	ERF_Ma06_t06830.1	0.616244	undirected
	Ma4CL7	ERF_Ma06_t12340.1	0.535207	undirected
	Ma4CL2	ERF_Ma06_t14870.1	0.607675	undirected
	Ma4CL-like6	ERF_Ma06_t14870.1	0.554963	undirected
	MaC4H1	ERF_Ma06_t14870.1	0.609936	undirected
	MaC4H4	ERF_Ma06_t14870.1	0.588776	undirected
	MaCCR-like15	ERF_Ma06_t14870.1	0.639949	undirected
	MaCOMT2	ERF_Ma06_t14870.1	0.607355	undirected
	MaCOMT4	ERF_Ma06_t14870.1	0.573875	undirected
	MaCOMT5	ERF_Ma06_t14870.1	0.5273	undirected
	MaPAL1	ERF_Ma06_t14870.1	0.598518	undirected
	Ma4CL2	ERF_Ma06_t16290.1	0.596311	undirected
	Ma4CL4	ERF_Ma06_t16290.1	0.510467	undirected
	Ma4CL6	ERF_Ma06_t16290.1	0.510474	undirected
	Ma4CL-like6	ERF_Ma06_t16290.1	0.61278	undirected
	MaC4H1	ERF_Ma06_t16290.1	0.595856	undirected
	MaC4H4	ERF_Ma06_t16290.1	0.579839	undirected
	MaCCR-like15	ERF_Ma06_t16290.1	0.6214	undirected
	MaCCR3	ERF_Ma06_t16290.1	0.541881	undirected
	MaCOMT2	ERF_Ma06_t16290.1	0.627692	undirected
	MaCOMT4	ERF_Ma06_t16290.1	0.615358	undirected
	MaCOMT5	ERF_Ma06_t16290.1	0.599103	undirected
	MaCOMT12	ERF_Ma06_t16290.1	0.533118	undirected
	MaPAL1	ERF_Ma06_t16290.1	0.5867	undirected
	MaPAL4	ERF_Ma06_t16290.1	0.524396	undirected
	Ma4CL2	ERF_Ma06_t19400.1	0.594627	undirected
	Ma4CL-like6	ERF_Ma06_t19400.1	0.591146	undirected
	MaC4H1	ERF_Ma06_t19400.1	0.60003	undirected
	MaC4H4	ERF_Ma06_t19400.1	0.565498	undirected
	MaCCR-like15	ERF_Ma06_t19400.1	0.672957	undirected
	MaCOMT2	ERF_Ma06_t19400.1	0.64677	undirected
	MaCOMT4	ERF_Ma06_t19400.1	0.610548	undirected
	MaPAL1	ERF_Ma06_t19400.1	0.586053	undirected
	MaF5H4	ERF_Ma06_t27470.1	0.651534	undirected
	MaHCT2	ERF_Ma06_t27470.1	0.646688	undirected
	Ma4CL-like10	ERF_Ma06_t27470.1	0.632275	undirected
	Ma4CL-like9	ERF_Ma06_t27470.1	0.633194	undirected
	Ma4CL2	ERF_Ma06_t28020.1	0.556551	undirected
	Ma4CL4	ERF_Ma06_t28020.1	0.530715	undirected
	MaC4H1	ERF_Ma06_t28020.1	0.552717	undirected
	MaC4H4	ERF_Ma06_t28020.1	0.553155	undirected
	MaCCR-like15	ERF_Ma06_t28020.1	0.524832	undirected
	MaCCR3	ERF_Ma06_t28020.1	0.539823	undirected
	MaCOMT2	ERF_Ma06_t28020.1	0.520794	undirected
	MaCOMT4	ERF_Ma06_t28020.1	0.515666	undirected
	MaCOMT5	ERF_Ma06_t28020.1	0.514948	undirected
	MaCOMT12	ERF_Ma06_t28020.1	0.520839	undirected
	MaHCT3	ERF_Ma06_t28020.1	0.529846	undirected
	MaPAL1	ERF_Ma06_t28020.1	0.547677	undirected
	MaPAL4	ERF_Ma06_t28020.1	0.505564	undirected
	Ma4CL1	ERF_Ma06_t28770.1	0.500377	undirected
	Ma4CL2	ERF_Ma06_t28770.1	0.532631	undirected
	Ma4CL4	ERF_Ma06_t28770.1	0.528921	undirected
	MaC4H1	ERF_Ma06_t28770.1	0.528676	undirected
	MaC4H4	ERF_Ma06_t28770.1	0.533231	undirected
	MaCCR-like15	ERF_Ma06_t28770.1	0.504771	undirected
	MaCCR3	ERF_Ma06_t28770.1	0.535122	undirected
	MaCOMT2	ERF_Ma06_t28770.1	0.500063	undirected
	MaCOMT12	ERF_Ma06_t28770.1	0.51177	undirected
	MaHCT3	ERF_Ma06_t28770.1	0.525386	undirected
	MaPAL1	ERF_Ma06_t28770.1	0.525686	undirected
	MaPAL4	ERF_Ma06_t28770.1	0.505501	undirected
	MaCOMT18	ERF_Ma06_t28770.1	0.509382	undirected
	Ma4CL-like10	ERF_Ma06_t34430.2	0.515953	undirected
	Ma4CL-like9	ERF_Ma06_t34430.2	0.516508	undirected
	Ma4CL7	ERF_Ma06_t37180.1	0.567317	undirected
	MaCCoAOMT6	ERF_Ma06_t37180.1	0.523935	undirected
	MaF5H3	ERF_Ma06_t37180.1	0.525446	undirected
	Ma4CL7	ERF_Ma07_t09290.1	0.530597	undirected
	MaCCR-like15	ERF_Ma07_t11230.1	0.503839	undirected
	Ma4CL7	ERF_Ma07_t19190.1	0.573005	undirected
	Ma4CL2	ERF_Ma07_t20310.1	0.534663	undirected
	Ma4CL-like6	ERF_Ma07_t20310.1	0.556572	undirected
	MaC4H1	ERF_Ma07_t20310.1	0.536899	undirected
	MaC4H4	ERF_Ma07_t20310.1	0.504532	undirected
	MaCCR-like15	ERF_Ma07_t20310.1	0.603023	undirected
	MaCOMT2	ERF_Ma07_t20310.1	0.568064	undirected
	MaCOMT4	ERF_Ma07_t20310.1	0.558555	undirected
	MaPAL1	ERF_Ma07_t20310.1	0.524503	undirected
	Ma4CL2	ERF_Ma07_t23450.1	0.546684	undirected
	MaC4H1	ERF_Ma07_t23450.1	0.545713	undirected
	MaC4H4	ERF_Ma07_t23450.1	0.531464	undirected
	MaCCR-like15	ERF_Ma07_t23450.1	0.567722	undirected
	MaCOMT2	ERF_Ma07_t23450.1	0.526437	undirected
	MaCOMT4	ERF_Ma07_t23450.1	0.508365	undirected
	MaPAL1	ERF_Ma07_t23450.1	0.543808	undirected
	Ma4CL2	ERF_Ma08_t06680.1	0.537618	undirected
	Ma4CL-like6	ERF_Ma08_t06680.1	0.515147	undirected
	MaC4H1	ERF_Ma08_t06680.1	0.537299	undirected
	MaC4H4	ERF_Ma08_t06680.1	0.511353	undirected
	MaCCR-like15	ERF_Ma08_t06680.1	0.584164	undirected
	MaCOMT2	ERF_Ma08_t06680.1	0.542424	undirected
	MaCOMT4	ERF_Ma08_t06680.1	0.542981	undirected
	MaPAL1	ERF_Ma08_t06680.1	0.526599	undirected
	Ma4CL2	ERF_Ma08_t07830.1	0.558987	undirected
	MaC4H1	ERF_Ma08_t07830.1	0.561322	undirected
	MaC4H4	ERF_Ma08_t07830.1	0.539029	undirected
	MaCCR-like15	ERF_Ma08_t07830.1	0.615783	undirected
	MaCOMT2	ERF_Ma08_t07830.1	0.582809	undirected
	MaCOMT4	ERF_Ma08_t07830.1	0.542105	undirected
	MaPAL1	ERF_Ma08_t07830.1	0.557882	undirected
	Ma4CL2	ERF_Ma08_t11720.1	0.595521	undirected
	Ma4CL-like6	ERF_Ma08_t11720.1	0.59827	undirected
	MaC4H1	ERF_Ma08_t11720.1	0.599062	undirected
	MaC4H4	ERF_Ma08_t11720.1	0.565976	undirected
	MaCCR-like15	ERF_Ma08_t11720.1	0.674273	undirected
	MaCOMT2	ERF_Ma08_t11720.1	0.641239	undirected
	MaCOMT4	ERF_Ma08_t11720.1	0.611013	undirected
	MaPAL1	ERF_Ma08_t11720.1	0.586237	undirected
	Ma4CL2	ERF_Ma08_t19170.1	0.599039	undirected
	Ma4CL-like6	ERF_Ma08_t19170.1	0.616961	undirected
	MaC4H1	ERF_Ma08_t19170.1	0.603577	undirected
	MaC4H4	ERF_Ma08_t19170.1	0.570193	undirected
	MaCCR-like15	ERF_Ma08_t19170.1	0.675765	undirected
	MaCOMT2	ERF_Ma08_t19170.1	0.646624	undirected
	MaCOMT4	ERF_Ma08_t19170.1	0.610788	undirected
	MaCOMT5	ERF_Ma08_t19170.1	0.514933	undirected
	MaPAL1	ERF_Ma08_t19170.1	0.589734	undirected
	Ma4CL2	ERF_Ma08_t19350.1	0.577708	undirected
	Ma4CL-like6	ERF_Ma08_t19350.1	0.52774	undirected
	MaC4H1	ERF_Ma08_t19350.1	0.588461	undirected
	MaC4H4	ERF_Ma08_t19350.1	0.551949	undirected
	MaCCR-like15	ERF_Ma08_t19350.1	0.650076	undirected
	MaCOMT2	ERF_Ma08_t19350.1	0.647307	undirected
	MaCOMT4	ERF_Ma08_t19350.1	0.581318	undirected
	MaPAL1	ERF_Ma08_t19350.1	0.570666	undirected
	MaCCoAOMT6	ERF_Ma08_t19600.1	0.546661	undirected
	MaCOMT24	ERF_Ma08_t19600.1	0.514534	undirected
	MaCOMT13	ERF_Ma08_t19600.1	0.507799	undirected
	MaCOMT17	ERF_Ma08_t19600.1	0.516739	undirected
	MaF5H3	ERF_Ma08_t19600.1	0.526363	undirected
	Ma4CL7	ERF_Ma08_t20930.1	0.56824	undirected
	MaF5H2	ERF_Ma08_t20930.1	0.510956	undirected
	MaF5H3	ERF_Ma08_t20930.1	0.515366	undirected
	MaCCoAOMT6	ERF_Ma08_t29050.1	0.552763	undirected
	MaCOMT24	ERF_Ma08_t29050.1	0.526051	undirected
	MaCOMT13	ERF_Ma08_t29050.1	0.529536	undirected
	MaCOMT17	ERF_Ma08_t29050.1	0.535735	undirected
	MaF5H3	ERF_Ma08_t29050.1	0.501178	undirected
	Ma4CL7	ERF_Ma08_t30660.1	0.50338	undirected
	MaF5H2	ERF_Ma08_t30660.1	0.500288	undirected
	Ma4CL2	ERF_Ma08_t31000.1	0.587869	undirected
	Ma4CL-like6	ERF_Ma08_t31000.1	0.591678	undirected
	MaC4H1	ERF_Ma08_t31000.1	0.592416	undirected
	MaC4H4	ERF_Ma08_t31000.1	0.557015	undirected
	MaCCR-like15	ERF_Ma08_t31000.1	0.672484	undirected
	MaCOMT2	ERF_Ma08_t31000.1	0.642943	undirected
	MaCOMT4	ERF_Ma08_t31000.1	0.610629	undirected
	MaPAL1	ERF_Ma08_t31000.1	0.578543	undirected
	Ma4CL2	ERF_Ma08_t33940.1	0.508966	undirected
	Ma4CL-like6	ERF_Ma08_t33940.1	0.532146	undirected
	MaC4H1	ERF_Ma08_t33940.1	0.508981	undirected
	MaCCR-like15	ERF_Ma08_t33940.1	0.566188	undirected
	MaCOMT2	ERF_Ma08_t33940.1	0.525152	undirected
	MaCOMT4	ERF_Ma08_t33940.1	0.530507	undirected
	MaF5H4	ERF_Ma09_t04570.1	0.503892	undirected
	MaHCT2	ERF_Ma09_t04570.1	0.517617	undirected
	Ma4CL-like10	ERF_Ma09_t04570.1	0.608987	undirected
	Ma4CL-like9	ERF_Ma09_t04570.1	0.610059	undirected
	Ma4CL2	ERF_Ma09_t13810.1	0.564306	undirected
	Ma4CL4	ERF_Ma09_t13810.1	0.503456	undirected
	Ma4CL-like6	ERF_Ma09_t13810.1	0.517108	undirected
	MaC4H1	ERF_Ma09_t13810.1	0.56245	undirected
	MaC4H4	ERF_Ma09_t13810.1	0.552925	undirected
	MaCCR-like15	ERF_Ma09_t13810.1	0.557547	undirected
	MaCCR3	ERF_Ma09_t13810.1	0.505032	undirected
	MaCOMT2	ERF_Ma09_t13810.1	0.538829	undirected
	MaCOMT4	ERF_Ma09_t13810.1	0.534748	undirected
	MaCOMT5	ERF_Ma09_t13810.1	0.529216	undirected
	MaCOMT12	ERF_Ma09_t13810.1	0.501838	undirected
	MaPAL1	ERF_Ma09_t13810.1	0.555343	undirected
	Ma4CL2	ERF_Ma09_t14690.1	0.603959	undirected
	Ma4CL-like6	ERF_Ma09_t14690.1	0.581063	undirected
	MaC4H1	ERF_Ma09_t14690.1	0.607869	undirected
	MaC4H4	ERF_Ma09_t14690.1	0.575359	undirected
	MaCCR-like15	ERF_Ma09_t14690.1	0.681531	undirected
	MaCOMT2	ERF_Ma09_t14690.1	0.650005	undirected
	MaCOMT4	ERF_Ma09_t14690.1	0.614057	undirected
	MaPAL1	ERF_Ma09_t14690.1	0.594934	undirected
	MaCCR-like16	ERF_Ma09_t16130.2	0.508133	undirected
	Ma4CL-like2	ERF_Ma09_t20000.1	0.525902	undirected
	MaCAD8	ERF_Ma09_t20000.1	0.507063	undirected
	Ma4CL7	ERF_Ma09_t20250.1	0.567927	undirected
	Ma4CL2	ERF_Ma09_t22060.1	0.515766	undirected
	Ma4CL4	ERF_Ma09_t22060.1	0.518961	undirected
	MaC4H1	ERF_Ma09_t22060.1	0.511224	undirected
	MaC4H4	ERF_Ma09_t22060.1	0.516732	undirected
	MaHCT3	ERF_Ma09_t22060.1	0.525761	undirected
	MaPAL1	ERF_Ma09_t22060.1	0.507497	undirected
	MaCOMT18	ERF_Ma09_t22060.1	0.518155	undirected
	Ma4CL2	ERF_Ma10_t04290.1	0.602024	undirected
	Ma4CL-like6	ERF_Ma10_t04290.1	0.601925	undirected
	MaC4H1	ERF_Ma10_t04290.1	0.605737	undirected
	MaC4H4	ERF_Ma10_t04290.1	0.573466	undirected
	MaCCR-like15	ERF_Ma10_t04290.1	0.677983	undirected
	MaCOMT2	ERF_Ma10_t04290.1	0.645849	undirected
	MaCOMT4	ERF_Ma10_t04290.1	0.611927	undirected
	MaCOMT5	ERF_Ma10_t04290.1	0.505452	undirected
	MaPAL1	ERF_Ma10_t04290.1	0.592848	undirected
	Ma4CL-like6	ERF_Ma10_t10600.1	0.546527	undirected
	MaCCR-like15	ERF_Ma10_t10600.1	0.581458	undirected
	MaCOMT2	ERF_Ma10_t10600.1	0.548462	undirected
	MaCOMT4	ERF_Ma10_t10600.1	0.532156	undirected
	Ma4CL2	ERF_Ma10_t14190.1	0.604058	undirected
	Ma4CL4	ERF_Ma10_t14190.1	0.524059	undirected
	MaC4H1	ERF_Ma10_t14190.1	0.602249	undirected
	MaC4H4	ERF_Ma10_t14190.1	0.593132	undirected
	MaCCR-like15	ERF_Ma10_t14190.1	0.6035	undirected
	MaCCR3	ERF_Ma10_t14190.1	0.515023	undirected
	MaCOMT2	ERF_Ma10_t14190.1	0.559698	undirected
	MaCOMT4	ERF_Ma10_t14190.1	0.536705	undirected
	MaHCT3	ERF_Ma10_t14190.1	0.514083	undirected
	MaPAL1	ERF_Ma10_t14190.1	0.592921	undirected
	Ma4CL2	ERF_Ma10_t15560.1	0.594913	undirected
	Ma4CL-like6	ERF_Ma10_t15560.1	0.588415	undirected
	MaC4H1	ERF_Ma10_t15560.1	0.59881	undirected
	MaC4H4	ERF_Ma10_t15560.1	0.564856	undirected
	MaCCR-like15	ERF_Ma10_t15560.1	0.676907	undirected
	MaCOMT2	ERF_Ma10_t15560.1	0.645029	undirected
	MaCOMT4	ERF_Ma10_t15560.1	0.612333	undirected
	MaPAL1	ERF_Ma10_t15560.1	0.585535	undirected
	Ma4CL2	ERF_Ma10_t25140.1	0.597294	undirected
	Ma4CL4	ERF_Ma10_t25140.1	0.523023	undirected
	Ma4CL6	ERF_Ma10_t25140.1	0.506155	undirected
	Ma4CL-like6	ERF_Ma10_t25140.1	0.571347	undirected
	MaC4H1	ERF_Ma10_t25140.1	0.597461	undirected
	MaC4H4	ERF_Ma10_t25140.1	0.584317	undirected
	MaCCR-like15	ERF_Ma10_t25140.1	0.608562	undirected
	MaCCR3	ERF_Ma10_t25140.1	0.550371	undirected
	MaCOMT2	ERF_Ma10_t25140.1	0.618094	undirected
	MaCOMT4	ERF_Ma10_t25140.1	0.599749	undirected
	MaCOMT5	ERF_Ma10_t25140.1	0.588104	undirected
	MaCOMT12	ERF_Ma10_t25140.1	0.531932	undirected
	MaHCT3	ERF_Ma10_t25140.1	0.502708	undirected
	MaPAL1	ERF_Ma10_t25140.1	0.587989	undirected
	MaPAL4	ERF_Ma10_t25140.1	0.52496	undirected
	Ma4CL7	ERF_Ma10_t26910.1	0.54397	undirected
	MaCCoAOMT6	ERF_Ma10_t26910.1	0.53809	undirected
	MaF5H3	ERF_Ma10_t26910.1	0.543392	undirected
	Ma4CL7	ERF_Ma10_t27640.1	0.562053	undirected
	Ma4CL2	ERF_Ma10_t30010.1	0.609292	undirected
	Ma4CL-like6	ERF_Ma10_t30010.1	0.631395	undirected
	MaC4H1	ERF_Ma10_t30010.1	0.61305	undirected
	MaC4H4	ERF_Ma10_t30010.1	0.583652	undirected
	MaCCR-like15	ERF_Ma10_t30010.1	0.671183	undirected
	MaCOMT2	ERF_Ma10_t30010.1	0.640336	undirected
	MaCOMT4	ERF_Ma10_t30010.1	0.605009	undirected
	MaCOMT5	ERF_Ma10_t30010.1	0.553391	undirected
	MaPAL1	ERF_Ma10_t30010.1	0.599872	undirected
	Ma4CL2	ERF_Ma10_t30050.1	0.582886	undirected
	Ma4CL-like6	ERF_Ma10_t30050.1	0.609318	undirected
	MaC4H1	ERF_Ma10_t30050.1	0.586604	undirected
	MaC4H4	ERF_Ma10_t30050.1	0.552466	undirected
	MaCCR-like15	ERF_Ma10_t30050.1	0.663385	undirected
	MaCOMT2	ERF_Ma10_t30050.1	0.63125	undirected
	MaCOMT4	ERF_Ma10_t30050.1	0.603155	undirected
	MaPAL1	ERF_Ma10_t30050.1	0.57342	undirected
	Ma4CL-like6	ERF_Ma11_t03080.1	0.553204	undirected
	MaCCR-like15	ERF_Ma11_t03080.1	0.540679	undirected
	MaCOMT2	ERF_Ma11_t03080.1	0.503747	undirected
	MaCOMT4	ERF_Ma11_t03080.1	0.510709	undirected
	Ma4CL2	ERF_Ma11_t03090.1	0.59339	undirected
	Ma4CL-like6	ERF_Ma11_t03090.1	0.638342	undirected
	MaC4H1	ERF_Ma11_t03090.1	0.596853	undirected
	MaC4H4	ERF_Ma11_t03090.1	0.564777	undirected
	MaCCR-like15	ERF_Ma11_t03090.1	0.665774	undirected
	MaCOMT2	ERF_Ma11_t03090.1	0.633004	undirected
	MaCOMT4	ERF_Ma11_t03090.1	0.604178	undirected
	MaCOMT5	ERF_Ma11_t03090.1	0.531266	undirected
	MaPAL1	ERF_Ma11_t03090.1	0.583837	undirected
	MaCCoAOMT6	ERF_Ma11_t05230.1	0.510575	undirected
	MaCOMT24	ERF_Ma11_t05230.1	0.510902	undirected
	MaCOMT13	ERF_Ma11_t05230.1	0.512436	undirected
	MaCOMT17	ERF_Ma11_t05230.1	0.521075	undirected
	MaPAL8	ERF_Ma11_t05230.1	0.5117	undirected
	Ma4CL7	ERF_Ma11_t09230.1	0.567802	undirected
	MaCCoAOMT6	ERF_Ma11_t09230.1	0.529972	undirected
	MaF5H3	ERF_Ma11_t09230.1	0.539509	undirected
	Ma4CL2	ERF_Ma11_t09960.1	0.582186	undirected
	Ma4CL-like6	ERF_Ma11_t09960.1	0.599167	undirected
	MaC4H1	ERF_Ma11_t09960.1	0.585701	undirected
	MaC4H4	ERF_Ma11_t09960.1	0.552215	undirected
	MaCCR-like15	ERF_Ma11_t09960.1	0.660281	undirected
	MaCOMT2	ERF_Ma11_t09960.1	0.62761	undirected
	MaCOMT4	ERF_Ma11_t09960.1	0.600633	undirected
	MaPAL1	ERF_Ma11_t09960.1	0.572888	undirected
	Ma4CL2	ERF_Ma11_t14400.1	0.556458	undirected
	Ma4CL4	ERF_Ma11_t14400.1	0.519887	undirected
	MaC4H1	ERF_Ma11_t14400.1	0.555585	undirected
	MaC4H4	ERF_Ma11_t14400.1	0.551073	undirected
	MaCCR-like15	ERF_Ma11_t14400.1	0.530348	undirected
	MaCCR3	ERF_Ma11_t14400.1	0.506649	undirected
	MaCOMT2	ERF_Ma11_t14400.1	0.512951	undirected
	MaHCT3	ERF_Ma11_t14400.1	0.515707	undirected
	MaPAL1	ERF_Ma11_t14400.1	0.547174	undirected
	Ma4CL2	ERF_Ma11_t14730.1	0.559668	undirected
	Ma4CL4	ERF_Ma11_t14730.1	0.514825	undirected
	MaC4H1	ERF_Ma11_t14730.1	0.557793	undirected
	MaC4H4	ERF_Ma11_t14730.1	0.551306	undirected
	MaCCR-like15	ERF_Ma11_t14730.1	0.541584	undirected
	MaCCR3	ERF_Ma11_t14730.1	0.500807	undirected
	MaCOMT2	ERF_Ma11_t14730.1	0.517509	undirected
	MaCOMT4	ERF_Ma11_t14730.1	0.514428	undirected
	MaCOMT5	ERF_Ma11_t14730.1	0.511682	undirected
	MaHCT3	ERF_Ma11_t14730.1	0.507911	undirected
	MaPAL1	ERF_Ma11_t14730.1	0.551069	undirected
	Ma4CL7	ERF_Ma11_t19360.1	0.579467	undirected
	Ma4CL2	ERF_Ma11_t19990.1	0.579953	undirected
	Ma4CL-like6	ERF_Ma11_t19990.1	0.610082	undirected
	MaC4H1	ERF_Ma11_t19990.1	0.583599	undirected
	MaC4H4	ERF_Ma11_t19990.1	0.549481	undirected
	MaCCR-like15	ERF_Ma11_t19990.1	0.659243	undirected
	MaCOMT2	ERF_Ma11_t19990.1	0.62691	undirected
	MaCOMT4	ERF_Ma11_t19990.1	0.600707	undirected
	MaPAL1	ERF_Ma11_t19990.1	0.570287	undirected
	Ma4CL-like2	G2-like_Ma02_t19750.2	0.563647	undirected
	MaCAD8	G2-like_Ma02_t19750.2	0.599645	undirected
	MaC3H2	G2-like_Ma04_t03790.1	0.528909	undirected
	MaC4H2	G2-like_Ma04_t03790.1	0.522534	undirected
	MaCAD1	G2-like_Ma04_t03790.1	0.515041	undirected
	MaCCoAOMT1	G2-like_Ma04_t03790.1	0.568117	undirected
	MaCCoAOMT2	G2-like_Ma04_t03790.1	0.527868	undirected
	MaCCoAOMT6	G2-like_Ma04_t03790.1	0.576046	undirected
	MaCCoAOMT7	G2-like_Ma04_t03790.1	0.529978	undirected
	MaCOMT24	G2-like_Ma04_t03790.1	0.565326	undirected
	MaCOMT13	G2-like_Ma04_t03790.1	0.554523	undirected
	MaCOMT17	G2-like_Ma04_t03790.1	0.563553	undirected
	MaF5H3	G2-like_Ma04_t03790.1	0.557433	undirected
	MaPAL6	G2-like_Ma04_t03790.1	0.52118	undirected
	MaPAL8	G2-like_Ma04_t03790.1	0.524008	undirected
	MaCAD6	G2-like_Ma04_t03790.1	0.534013	undirected
	MaCAD7	G2-like_Ma04_t03790.1	0.535131	undirected
	MaF5H4	G2-like_Ma04_t13670.1	0.57434	undirected
	MaHCT2	G2-like_Ma04_t13670.1	0.591962	undirected
	Ma4CL-like10	G2-like_Ma04_t13670.1	0.598667	undirected
	Ma4CL-like9	G2-like_Ma04_t13670.1	0.599927	undirected
	Ma4CL-like2	G2-like_Ma04_t32470.1	0.518089	undirected
	MaCAD8	G2-like_Ma04_t32470.1	0.574745	undirected
	MaF5H4	G2-like_Ma06_t11380.1	0.619299	undirected
	MaHCT2	G2-like_Ma06_t11380.1	0.616244	undirected
	Ma4CL-like10	G2-like_Ma06_t11380.1	0.605152	undirected
	Ma4CL-like9	G2-like_Ma06_t11380.1	0.606082	undirected
	MaC3H2	G2-like_Ma07_t09200.2	0.5233	undirected
	MaCCoAOMT1	G2-like_Ma07_t09200.2	0.544232	undirected
	MaCCoAOMT2	G2-like_Ma07_t09200.2	0.530832	undirected
	MaCCoAOMT6	G2-like_Ma07_t09200.2	0.581396	undirected
	MaCCoAOMT7	G2-like_Ma07_t09200.2	0.505465	undirected
	MaCOMT24	G2-like_Ma07_t09200.2	0.557804	undirected
	MaCOMT13	G2-like_Ma07_t09200.2	0.553447	undirected
	MaCOMT17	G2-like_Ma07_t09200.2	0.564081	undirected
	MaF5H3	G2-like_Ma07_t09200.2	0.545062	undirected
	MaPAL8	G2-like_Ma07_t09200.2	0.509221	undirected
	MaCAD6	G2-like_Ma07_t09200.2	0.511022	undirected
	MaCAD7	G2-like_Ma07_t09200.2	0.523389	undirected
	MaCAD8	G2-like_Ma07_t16730.1	0.539051	undirected
	Ma4CL2	G2-like_Ma10_t14350.1	0.52013	undirected
	Ma4CL4	G2-like_Ma10_t14350.1	0.520226	undirected
	MaC4H1	G2-like_Ma10_t14350.1	0.517022	undirected
	MaC4H4	G2-like_Ma10_t14350.1	0.520627	undirected
	MaCCR3	G2-like_Ma10_t14350.1	0.504006	undirected
	MaHCT3	G2-like_Ma10_t14350.1	0.524288	undirected
	MaPAL1	G2-like_Ma10_t14350.1	0.511453	undirected
	MaCOMT18	G2-like_Ma10_t14350.1	0.519109	undirected
	Ma4CL-like2	G2-like_Ma10_t27110.1	0.504612	undirected
	MaCAD8	G2-like_Ma10_t27110.1	0.524929	undirected
	Ma4CL-like1	GARP-G2-like_Ma04_t03790.1	0.544478	undirected
	Ma4CL-like1	GARP-G2-like_Ma07_t09200.1	0.559532	undirected
	Ma4CL-like2	GATA_Ma04_t30560.2	0.511115	undirected
	MaCAD8	GATA_Ma04_t30560.2	0.553733	undirected
	Ma4CL-like2	GATA_Ma06_t28060.1	0.581683	undirected
	MaCAD8	GATA_Ma06_t28060.1	0.616139	undirected
	Ma4CL2	GeBP_Ma05_t29670.1	0.528953	undirected
	MaC4H1	GeBP_Ma05_t29670.1	0.526241	undirected
	MaC4H4	GeBP_Ma05_t29670.1	0.519908	undirected
	MaCCR-like15	GeBP_Ma05_t29670.1	0.514974	undirected
	MaPAL1	GeBP_Ma05_t29670.1	0.523353	undirected
	Ma4CL2	GNAT_Ma06_t31570.1	0.582061	undirected
	MaC4H1	GNAT_Ma06_t31570.1	0.588057	undirected
	MaC4H4	GNAT_Ma06_t31570.1	0.561282	undirected
	MaCCR-like15	GNAT_Ma06_t31570.1	0.632976	undirected
	MaCOMT2	GNAT_Ma06_t31570.1	0.612984	undirected
	MaCOMT4	GNAT_Ma06_t31570.1	0.565199	undirected
	MaPAL1	GNAT_Ma06_t31570.1	0.578209	undirected
	Ma4CL7	GRAS_Ma01_t00100.1	0.501504	undirected
	Ma4CL7	GRAS_Ma03_t02280.1	0.505104	undirected
	MaCCoAOMT6	GRAS_Ma03_t02280.1	0.584232	undirected
	MaCOMT24	GRAS_Ma03_t02280.1	0.536956	undirected
	MaCOMT13	GRAS_Ma03_t02280.1	0.51724	undirected
	MaCOMT17	GRAS_Ma03_t02280.1	0.529443	undirected
	MaF5H3	GRAS_Ma03_t02280.1	0.558624	undirected
	Ma4CL-like2	GRAS_Ma04_t17020.1	0.572527	undirected
	MaCAD8	GRAS_Ma04_t17020.1	0.5518	undirected
	MaCAD8	GRAS_Ma04_t26390.1	0.52616	undirected
	Ma4CL2	GRAS_Ma04_t31520.1	0.602971	undirected
	Ma4CL-like6	GRAS_Ma04_t31520.1	0.506009	undirected
	MaC4H1	GRAS_Ma04_t31520.1	0.606651	undirected
	MaC4H4	GRAS_Ma04_t31520.1	0.57922	undirected
	MaCCR-like15	GRAS_Ma04_t31520.1	0.661505	undirected
	MaCOMT2	GRAS_Ma04_t31520.1	0.631303	undirected
	MaCOMT4	GRAS_Ma04_t31520.1	0.595612	undirected
	MaPAL1	GRAS_Ma04_t31520.1	0.596093	undirected
	Ma4CL2	GRAS_Ma05_t12570.1	0.592396	undirected
	Ma4CL4	GRAS_Ma05_t12570.1	0.51372	undirected
	MaC4H1	GRAS_Ma05_t12570.1	0.590711	undirected
	MaC4H4	GRAS_Ma05_t12570.1	0.582692	undirected
	MaCCR-like15	GRAS_Ma05_t12570.1	0.589592	undirected
	MaCCR3	GRAS_Ma05_t12570.1	0.505657	undirected
	MaCOMT2	GRAS_Ma05_t12570.1	0.550505	undirected
	MaCOMT4	GRAS_Ma05_t12570.1	0.519559	undirected
	MaHCT3	GRAS_Ma05_t12570.1	0.506224	undirected
	MaPAL1	GRAS_Ma05_t12570.1	0.580591	undirected
	MaF5H4	GRAS_Ma05_t16130.1	0.646401	undirected
	MaHCT2	GRAS_Ma05_t16130.1	0.644451	undirected
	Ma4CL-like10	GRAS_Ma05_t16130.1	0.619912	undirected
	Ma4CL-like9	GRAS_Ma05_t16130.1	0.619458	undirected
	Ma4CL7	GRAS_Ma06_t18350.1	0.575717	undirected
	Ma4CL2	GRAS_Ma06_t19260.1	0.59544	undirected
	Ma4CL4	GRAS_Ma06_t19260.1	0.520344	undirected
	Ma4CL6	GRAS_Ma06_t19260.1	0.520026	undirected
	Ma4CL-like6	GRAS_Ma06_t19260.1	0.61662	undirected
	MaC4H1	GRAS_Ma06_t19260.1	0.598245	undirected
	MaC4H4	GRAS_Ma06_t19260.1	0.5855	undirected
	MaCCR-like15	GRAS_Ma06_t19260.1	0.628423	undirected
	MaCCR3	GRAS_Ma06_t19260.1	0.550667	undirected
	MaCOMT2	GRAS_Ma06_t19260.1	0.635382	undirected
	MaCOMT4	GRAS_Ma06_t19260.1	0.62267	undirected
	MaCOMT5	GRAS_Ma06_t19260.1	0.607042	undirected
	MaCOMT12	GRAS_Ma06_t19260.1	0.541433	undirected
	MaPAL1	GRAS_Ma06_t19260.1	0.58979	undirected
	MaPAL4	GRAS_Ma06_t19260.1	0.532173	undirected
	Ma4CL2	GRAS_Ma06_t25670.1	0.605721	undirected
	Ma4CL-like6	GRAS_Ma06_t25670.1	0.616303	undirected
	MaC4H1	GRAS_Ma06_t25670.1	0.610291	undirected
	MaC4H4	GRAS_Ma06_t25670.1	0.579032	undirected
	MaCCR-like15	GRAS_Ma06_t25670.1	0.67438	undirected
	MaCOMT2	GRAS_Ma06_t25670.1	0.645912	undirected
	MaCOMT4	GRAS_Ma06_t25670.1	0.606989	undirected
	MaCOMT5	GRAS_Ma06_t25670.1	0.530145	undirected
	MaPAL1	GRAS_Ma06_t25670.1	0.596793	undirected
	Ma4CL2	GRAS_Ma06_t36050.1	0.606003	undirected
	Ma4CL-like6	GRAS_Ma06_t36050.1	0.656518	undirected
	MaC4H1	GRAS_Ma06_t36050.1	0.607922	undirected
	MaC4H4	GRAS_Ma06_t36050.1	0.584945	undirected
	MaCCR-like15	GRAS_Ma06_t36050.1	0.64381	undirected
	MaCCR3	GRAS_Ma06_t36050.1	0.522331	undirected
	MaCOMT2	GRAS_Ma06_t36050.1	0.653842	undirected
	MaCOMT4	GRAS_Ma06_t36050.1	0.632416	undirected
	MaCOMT5	GRAS_Ma06_t36050.1	0.609347	undirected
	MaCOMT12	GRAS_Ma06_t36050.1	0.511446	undirected
	MaPAL1	GRAS_Ma06_t36050.1	0.596488	undirected
	MaPAL4	GRAS_Ma06_t36050.1	0.508194	undirected
	Ma4CL2	GRAS_Ma09_t25150.1	0.570999	undirected
	Ma4CL-like6	GRAS_Ma09_t25150.1	0.544629	undirected
	MaC4H1	GRAS_Ma09_t25150.1	0.576527	undirected
	MaC4H4	GRAS_Ma09_t25150.1	0.541612	undirected
	MaCCR-like15	GRAS_Ma09_t25150.1	0.644007	undirected
	MaCOMT2	GRAS_Ma09_t25150.1	0.618779	undirected
	MaCOMT4	GRAS_Ma09_t25150.1	0.59611	undirected
	MaPAL1	GRAS_Ma09_t25150.1	0.56295	undirected
	Ma4CL2	GRAS_Ma10_t10710.1	0.568106	undirected
	MaC4H1	GRAS_Ma10_t10710.1	0.567369	undirected
	MaC4H4	GRAS_Ma10_t10710.1	0.552384	undirected
	MaCCR-like15	GRAS_Ma10_t10710.1	0.576972	undirected
	MaCOMT2	GRAS_Ma10_t10710.1	0.538154	undirected
	MaCOMT4	GRAS_Ma10_t10710.1	0.534909	undirected
	MaPAL1	GRAS_Ma10_t10710.1	0.55978	undirected
	Ma4CL7	GRAS_Ma10_t11650.1	0.566142	undirected
	MaF5H3	GRAS_Ma10_t11650.1	0.513591	undirected
	MaF5H4	GRAS_Ma11_t02690.1	0.59558	undirected
	MaHCT2	GRAS_Ma11_t02690.1	0.594437	undirected
	Ma4CL-like10	GRAS_Ma11_t02690.1	0.604866	undirected
	Ma4CL-like9	GRAS_Ma11_t02690.1	0.60557	undirected
	Ma4CL-like2	GRF_Ma01_t15340.1	0.619571	undirected
	MaCAD8	GRF_Ma01_t15340.1	0.62448	undirected
	Ma4CL-like2	GRF_Ma01_t20750.1	0.601553	undirected
	MaCAD8	GRF_Ma01_t20750.1	0.612618	undirected
	Ma4CL-like2	GRF_Ma03_t13640.2	0.532537	undirected
	MaCAD8	GRF_Ma03_t13640.2	0.504452	undirected
	Ma4CL-like2	GRF_Ma07_t02290.3	0.602881	undirected
	MaCAD8	GRF_Ma07_t02290.3	0.598825	undirected
	MaCOMT20	HB_Ma02_t00950.3	0.510737	undirected
	MaPAL8	HB_Ma02_t00950.3	0.515803	undirected
	Ma4CL2	HB_Ma02_t17830.1	0.59701	undirected
	MaC4H1	HB_Ma02_t17830.1	0.594703	undirected
	MaC4H4	HB_Ma02_t17830.1	0.581019	undirected
	MaCCR-like15	HB_Ma02_t17830.1	0.618203	undirected
	MaCOMT2	HB_Ma02_t17830.1	0.570431	undirected
	MaCOMT4	HB_Ma02_t17830.1	0.55328	undirected
	MaPAL1	HB_Ma02_t17830.1	0.590196	undirected
	Ma4CL7	HB_Ma03_t09320.2	0.535458	undirected
	MaC3H2	HB_Ma03_t09320.2	0.542848	undirected
	MaCCoAOMT1	HB_Ma03_t09320.2	0.536203	undirected
	MaCCoAOMT2	HB_Ma03_t09320.2	0.563519	undirected
	MaCCoAOMT6	HB_Ma03_t09320.2	0.580915	undirected
	MaCOMT24	HB_Ma03_t09320.2	0.532137	undirected
	MaCOMT13	HB_Ma03_t09320.2	0.529269	undirected
	MaCOMT17	HB_Ma03_t09320.2	0.538284	undirected
	MaF5H3	HB_Ma03_t09320.2	0.552625	undirected
	MaF5H4	HB_Ma04_t01270.1	0.583484	undirected
	MaHCT2	HB_Ma04_t01270.1	0.58328	undirected
	MaC4H1	HB_Ma05_t13500.1	0.501128	undirected
	MaCCR-like15	HB_Ma05_t13500.1	0.550591	undirected
	MaCOMT2	HB_Ma05_t13500.1	0.516125	undirected
	Ma4CL7	HB_Ma05_t30100.1	0.580099	undirected
	MaF5H2	HB_Ma05_t30100.1	0.560189	undirected
	Ma4CL5	HB_Ma06_t06250.1	0.519138	undirected
	MaCAD1	HB_Ma06_t06250.1	0.515919	undirected
	MaCCoAOMT1	HB_Ma06_t06250.1	0.521979	undirected
	MaCCoAOMT6	HB_Ma06_t06250.1	0.530364	undirected
	MaCCoAOMT7	HB_Ma06_t06250.1	0.509903	undirected
	MaCOMT24	HB_Ma06_t06250.1	0.541023	undirected
	MaCOMT6	HB_Ma06_t06250.1	0.520028	undirected
	MaCOMT10	HB_Ma06_t06250.1	0.500186	undirected
	MaCOMT13	HB_Ma06_t06250.1	0.528787	undirected
	MaCOMT17	HB_Ma06_t06250.1	0.532936	undirected
	MaHCT1	HB_Ma06_t06250.1	0.523565	undirected
	MaPAL6	HB_Ma06_t06250.1	0.517985	undirected
	MaPAL8	HB_Ma06_t06250.1	0.535733	undirected
	MaHCT2	HB_Ma06_t08780.1	0.505817	undirected
	MaCCR-like16	HB_Ma06_t12120.1	0.500073	undirected
	Ma4CL7	HB_Ma06_t31880.1	0.580016	undirected
	MaF5H2	HB_Ma06_t31880.1	0.558429	undirected
	MaC3H2	HB_Ma07_t08020.1	0.539434	undirected
	MaC4H2	HB_Ma07_t08020.1	0.513759	undirected
	MaCCoAOMT1	HB_Ma07_t08020.1	0.556501	undirected
	MaCCoAOMT2	HB_Ma07_t08020.1	0.538724	undirected
	MaCCoAOMT6	HB_Ma07_t08020.1	0.580171	undirected
	MaCOMT24	HB_Ma07_t08020.1	0.542998	undirected
	MaCOMT13	HB_Ma07_t08020.1	0.550375	undirected
	MaCOMT17	HB_Ma07_t08020.1	0.557578	undirected
	MaF5H3	HB_Ma07_t08020.1	0.552119	undirected
	MaCCoAOMT6	HB_Ma07_t08670.1	0.563339	undirected
	MaCOMT24	HB_Ma07_t08670.1	0.548801	undirected
	MaCOMT13	HB_Ma07_t08670.1	0.551098	undirected
	MaCOMT17	HB_Ma07_t08670.1	0.560263	undirected
	MaF5H3	HB_Ma07_t08670.1	0.503019	undirected
	MaPAL8	HB_Ma07_t08670.1	0.537174	undirected
	Ma4CL7	HB_Ma07_t14800.1	0.541393	undirected
	MaC3H2	HB_Ma08_t01470.1	0.507487	undirected
	MaCCoAOMT1	HB_Ma08_t01470.1	0.51513	undirected
	MaCCoAOMT2	HB_Ma08_t01470.1	0.508517	undirected
	MaCCoAOMT6	HB_Ma08_t01470.1	0.578153	undirected
	MaCOMT24	HB_Ma08_t01470.1	0.554933	undirected
	MaCOMT13	HB_Ma08_t01470.1	0.553087	undirected
	MaCOMT17	HB_Ma08_t01470.1	0.563657	undirected
	MaF5H3	HB_Ma08_t01470.1	0.543621	undirected
	MaPAL8	HB_Ma08_t01470.1	0.508311	undirected
	Ma4CL7	HB_Ma09_t09410.2	0.562422	undirected
	Ma4CL7	HB_Ma10_t12990.1	0.516479	undirected
	MaCCoAOMT6	HB_Ma10_t12990.1	0.524634	undirected
	MaF5H3	HB_Ma10_t12990.1	0.520099	undirected
	MaF5H4	HB_Ma10_t17830.1	0.646067	undirected
	MaHCT2	HB_Ma10_t17830.1	0.641161	undirected
	Ma4CL2	HB_Ma10_t22500.1	0.540542	undirected
	MaC4H1	HB_Ma10_t22500.1	0.542717	undirected
	MaC4H4	HB_Ma10_t22500.1	0.523035	undirected
	MaCCR-like15	HB_Ma10_t22500.1	0.596775	undirected
	MaCOMT2	HB_Ma10_t22500.1	0.56566	undirected
	MaCOMT4	HB_Ma10_t22500.1	0.514949	undirected
	MaPAL1	HB_Ma10_t22500.1	0.540163	undirected
	Ma4CL2	HB_Ma10_t26500.1	0.570298	undirected
	Ma4CL-like6	HB_Ma10_t26500.1	0.529965	undirected
	MaC4H1	HB_Ma10_t26500.1	0.576667	undirected
	MaC4H4	HB_Ma10_t26500.1	0.544483	undirected
	MaCCR-like15	HB_Ma10_t26500.1	0.628314	undirected
	MaCOMT2	HB_Ma10_t26500.1	0.607487	undirected
	MaCOMT4	HB_Ma10_t26500.1	0.574164	undirected
	MaPAL1	HB_Ma10_t26500.1	0.561654	undirected
	MaC3H2	HB_Ma10_t28690.1	0.50938	undirected
	MaC4H2	HB_Ma10_t28690.1	0.509281	undirected
	MaCAD1	HB_Ma10_t28690.1	0.503673	undirected
	MaCCoAOMT1	HB_Ma10_t28690.1	0.560431	undirected
	MaCCoAOMT2	HB_Ma10_t28690.1	0.510273	undirected
	MaCCoAOMT6	HB_Ma10_t28690.1	0.57788	undirected
	MaCCoAOMT7	HB_Ma10_t28690.1	0.519867	undirected
	MaCOMT24	HB_Ma10_t28690.1	0.555293	undirected
	MaCOMT13	HB_Ma10_t28690.1	0.554375	undirected
	MaCOMT17	HB_Ma10_t28690.1	0.562737	undirected
	MaF5H3	HB_Ma10_t28690.1	0.540944	undirected
	MaPAL6	HB_Ma10_t28690.1	0.508022	undirected
	MaPAL8	HB_Ma10_t28690.1	0.522346	undirected
	Ma4CL-like1	HB-HD-ZIP_Ma09_t094102	0.517767	undirected
	Ma4CL-like1	HB-KNOX_Ma07_t08020.1	0.569543	undirected
	Ma4CL-like1	HB-other_Ma10_t28690.1	0.543824	undirected
	Ma4CL-like2	HD-ZIP_Ma01_t16070.1	0.60195	undirected
	MaCAD8	HD-ZIP_Ma01_t16070.1	0.622099	undirected
	Ma4CL-like2	HD-ZIP_Ma02_t09320.1	0.572948	undirected
	MaCAD8	HD-ZIP_Ma02_t09320.1	0.61325	undirected
	Ma4CL-like2	HD-ZIP_Ma02_t16890.1	0.610464	undirected
	MaCAD8	HD-ZIP_Ma02_t16890.1	0.610888	undirected
	Ma4CL-like10	HD-ZIP_Ma04_t01270.1	0.595461	undirected
	Ma4CL-like9	HD-ZIP_Ma04_t01270.1	0.595005	undirected
	Ma4CL-like2	HD-ZIP_Ma04_t14060.1	0.580589	undirected
	MaCAD8	HD-ZIP_Ma04_t14060.1	0.615872	undirected
	Ma4CL-like2	HD-ZIP_Ma04_t19480.1	0.565185	undirected
	MaCAD8	HD-ZIP_Ma04_t19480.1	0.558978	undirected
	Ma4CL-like2	HD-ZIP_Ma04_t20110.1	0.600098	undirected
	MaCAD8	HD-ZIP_Ma04_t20110.1	0.621024	undirected
	Ma4CL-like2	HD-ZIP_Ma05_t14050.1	0.577683	undirected
	MaCAD8	HD-ZIP_Ma05_t14050.1	0.574589	undirected
	Ma4CL-like2	HD-ZIP_Ma06_t12120.1	0.53639	undirected
	MaCAD8	HD-ZIP_Ma06_t12120.1	0.515607	undirected
	Ma4CL-like2	HD-ZIP_Ma07_t01070.1	0.525037	undirected
	Ma4CL-like2	HD-ZIP_Ma10_t04750.1	0.561473	undirected
	MaCAD8	HD-ZIP_Ma10_t04750.1	0.607198	undirected
	MaCAD8	HSF_HSF_Ma03_t06960.1	0.585561	undirected
	Ma4CL2	HSF_Ma02_t18440.1	0.546006	undirected
	Ma4CL-like6	HSF_Ma02_t18440.1	0.516625	undirected
	MaC4H1	HSF_Ma02_t18440.1	0.548616	undirected
	MaC4H4	HSF_Ma02_t18440.1	0.521098	undirected
	MaCCR-like15	HSF_Ma02_t18440.1	0.623298	undirected
	MaCOMT2	HSF_Ma02_t18440.1	0.590657	undirected
	MaCOMT4	HSF_Ma02_t18440.1	0.545654	undirected
	MaPAL1	HSF_Ma02_t18440.1	0.540981	undirected
	Ma4CL2	HSF_Ma03_t06920.1	0.567611	undirected
	Ma4CL4	HSF_Ma03_t06920.1	0.501421	undirected
	MaC4H1	HSF_Ma03_t06920.1	0.567288	undirected
	MaC4H4	HSF_Ma03_t06920.1	0.554062	undirected
	MaCCR-like15	HSF_Ma03_t06920.1	0.566746	undirected
	MaCOMT2	HSF_Ma03_t06920.1	0.529709	undirected
	MaCOMT4	HSF_Ma03_t06920.1	0.521204	undirected
	MaPAL1	HSF_Ma03_t06920.1	0.558238	undirected
	MaCCR-like16	HSF_Ma03_t06960.1	0.525529	undirected
	Ma4CL-like2	HSF_Ma03_t06960.1	0.615812	undirected
	MaF5H4	HSF_Ma04_t35590.1	0.581494	undirected
	MaHCT2	HSF_Ma04_t35590.1	0.5827	undirected
	Ma4CL-like10	HSF_Ma04_t35590.1	0.6428	undirected
	Ma4CL-like9	HSF_Ma04_t35590.1	0.643458	undirected
	Ma4CL-like2	HSF_Ma06_t00740.2	0.592415	undirected
	MaCAD8	HSF_Ma06_t00740.2	0.594206	undirected
	MaCCR-like15	Jumonji_Ma01_t14870.1	0.543433	undirected
	MaCOMT2	Jumonji_Ma01_t14870.1	0.53328	undirected
	Ma4CL2	Jumonji_Ma02_t19760.2	0.563297	undirected
	Ma4CL-like6	Jumonji_Ma02_t19760.2	0.575675	undirected
	MaC4H1	Jumonji_Ma02_t19760.2	0.567775	undirected
	MaC4H4	Jumonji_Ma02_t19760.2	0.535438	undirected
	MaCCR-like15	Jumonji_Ma02_t19760.2	0.626972	undirected
	MaCOMT2	Jumonji_Ma02_t19760.2	0.599142	undirected
	MaCOMT4	Jumonji_Ma02_t19760.2	0.577514	undirected
	MaPAL1	Jumonji_Ma02_t19760.2	0.554621	undirected
	MaF5H4	Jumonji_Ma03_t26830.1	0.512752	undirected
	MaHCT2	Jumonji_Ma03_t26830.1	0.529632	undirected
	MaF5H4	Jumonji_Ma04_t05400.1	0.55466	undirected
	MaHCT2	Jumonji_Ma04_t05400.1	0.551164	undirected
	Ma4CL-like10	LBD_Ma02_t13150.1	0.624071	undirected
	Ma4CL-like9	LBD_Ma02_t13150.1	0.623877	undirected
	Ma4CL-like10	LBD_Ma04_t13810.1	0.545187	undirected
	Ma4CL-like9	LBD_Ma04_t13810.1	0.546004	undirected
	MaCOMT13	LIM_Ma01_t15940.1	0.502519	undirected
	MaCOMT17	LIM_Ma01_t15940.1	0.500505	undirected
	MaF5H4	LIM_Ma09_t07350.1	0.533761	undirected
	MaHCT2	LIM_Ma09_t07350.1	0.54612	undirected
	MaCCoAOMT6	LIM_Ma09_t17640.1	0.555549	undirected
	MaCOMT24	LIM_Ma09_t17640.1	0.538479	undirected
	MaCOMT13	LIM_Ma09_t17640.1	0.544484	undirected
	MaCOMT17	LIM_Ma09_t17640.1	0.552684	undirected
	MaPAL8	LIM_Ma09_t17640.1	0.527773	undirected
	Ma4CL7	LOB_Ma00_t04450.1	0.544703	undirected
	Ma4CL7	LOB_Ma01_t01910.1	0.547205	undirected
	MaF5H4	LOB_Ma02_t13150.1	0.649718	undirected
	MaHCT2	LOB_Ma02_t13150.1	0.645183	undirected
	MaCCoAOMT6	LOB_Ma02_t16360.1	0.521112	undirected
	MaCOMT24	LOB_Ma02_t16360.1	0.517125	undirected
	MaCOMT13	LOB_Ma02_t16360.1	0.518122	undirected
	MaCOMT17	LOB_Ma02_t16360.1	0.525106	undirected
	MaPAL8	LOB_Ma02_t16360.1	0.531733	undirected
	Ma4CL7	LOB_Ma03_t09830.1	0.513073	undirected
	Ma4CL7	LOB_Ma03_t28410.2	0.514017	undirected
	Ma4CL2	LOB_Ma03_t30740.1	0.60425	undirected
	Ma4CL4	LOB_Ma03_t30740.1	0.510307	undirected
	Ma4CL6	LOB_Ma03_t30740.1	0.500868	undirected
	Ma4CL-like6	LOB_Ma03_t30740.1	0.603011	undirected
	MaC4H1	LOB_Ma03_t30740.1	0.605204	undirected
	MaC4H4	LOB_Ma03_t30740.1	0.588576	undirected
	MaCCR-like15	LOB_Ma03_t30740.1	0.623392	undirected
	MaCCR3	LOB_Ma03_t30740.1	0.544205	undirected
	MaCOMT2	LOB_Ma03_t30740.1	0.63551	undirected
	MaCOMT4	LOB_Ma03_t30740.1	0.613356	undirected
	MaCOMT5	LOB_Ma03_t30740.1	0.597445	undirected
	MaCOMT12	LOB_Ma03_t30740.1	0.525635	undirected
	MaPAL1	LOB_Ma03_t30740.1	0.595028	undirected
	MaPAL4	LOB_Ma03_t30740.1	0.522807	undirected
	Ma4CL2	LOB_Ma04_t03810.1	0.592395	undirected
	Ma4CL4	LOB_Ma04_t03810.1	0.517027	undirected
	MaC4H1	LOB_Ma04_t03810.1	0.591757	undirected
	MaC4H4	LOB_Ma04_t03810.1	0.580445	undirected
	MaCCR-like15	LOB_Ma04_t03810.1	0.591959	undirected
	MaCCR3	LOB_Ma04_t03810.1	0.502743	undirected
	MaCOMT2	LOB_Ma04_t03810.1	0.5537	undirected
	MaCOMT4	LOB_Ma04_t03810.1	0.532598	undirected
	MaHCT3	LOB_Ma04_t03810.1	0.505051	undirected
	MaPAL1	LOB_Ma04_t03810.1	0.582342	undirected
	Ma4CL2	LOB_Ma04_t06820.1	0.610997	undirected
	Ma4CL4	LOB_Ma04_t06820.1	0.518395	undirected
	MaC4H1	LOB_Ma04_t06820.1	0.611556	undirected
	MaC4H4	LOB_Ma04_t06820.1	0.597392	undirected
	MaCCR-like15	LOB_Ma04_t06820.1	0.621642	undirected
	MaCCR3	LOB_Ma04_t06820.1	0.512718	undirected
	MaCOMT2	LOB_Ma04_t06820.1	0.585022	undirected
	MaCOMT4	LOB_Ma04_t06820.1	0.553813	undirected
	MaHCT3	LOB_Ma04_t06820.1	0.503313	undirected
	MaPAL1	LOB_Ma04_t06820.1	0.601154	undirected
	MaF5H4	LOB_Ma04_t13810.1	0.509366	undirected
	MaHCT2	LOB_Ma04_t13810.1	0.531772	undirected
	Ma4CL2	LOB_Ma04_t17340.1	0.52745	undirected
	Ma4CL4	LOB_Ma04_t17340.1	0.522868	undirected
	MaC4H1	LOB_Ma04_t17340.1	0.521901	undirected
	MaC4H4	LOB_Ma04_t17340.1	0.526642	undirected
	MaHCT3	LOB_Ma04_t17340.1	0.527931	undirected
	MaPAL1	LOB_Ma04_t17340.1	0.519614	undirected
	Ma4CL7	LOB_Ma04_t20400.1	0.562313	undirected
	Ma4CL7	LOB_Ma04_t20410.1	0.567112	undirected
	MaC3H2	LOB_Ma04_t20410.1	0.508937	undirected
	MaCCoAOMT2	LOB_Ma04_t20410.1	0.541817	undirected
	MaCCoAOMT6	LOB_Ma04_t20410.1	0.523765	undirected
	MaF5H2	LOB_Ma04_t20410.1	0.525517	undirected
	MaF5H3	LOB_Ma04_t20410.1	0.527935	undirected
	Ma4CL-like1	LOB_Ma04_t20410.1	0.560863	undirected
	Ma4CL7	LOB_Ma04_t22330.1	0.535568	undirected
	Ma4CL7	LOB_Ma05_t07220.1	0.556718	undirected
	MaC3H2	LOB_Ma05_t07220.1	0.537704	undirected
	MaCCoAOMT2	LOB_Ma05_t07220.1	0.553549	undirected
	MaCCoAOMT6	LOB_Ma05_t07220.1	0.540116	undirected
	MaF5H3	LOB_Ma05_t07220.1	0.533256	undirected
	MaPAL2	LOB_Ma05_t07220.1	0.518018	undirected
	Ma4CL-like1	LOB_Ma05_t07220.1	0.567011	undirected
	Ma4CL2	LOB_Ma05_t11070.1	0.547461	undirected
	Ma4CL-like6	LOB_Ma05_t11070.1	0.529915	undirected
	MaC4H1	LOB_Ma05_t11070.1	0.54895	undirected
	MaC4H4	LOB_Ma05_t11070.1	0.520493	undirected
	MaCCR-like15	LOB_Ma05_t11070.1	0.614719	undirected
	MaCOMT2	LOB_Ma05_t11070.1	0.577066	undirected
	MaCOMT4	LOB_Ma05_t11070.1	0.557026	undirected
	MaPAL1	LOB_Ma05_t11070.1	0.541605	undirected
	Ma4CL7	LOB_Ma06_t17210.1	0.557967	undirected
	Ma4CL2	LOB_Ma07_t15380.1	0.563196	undirected
	Ma4CL4	LOB_Ma07_t15380.1	0.530673	undirected
	MaC4H1	LOB_Ma07_t15380.1	0.560436	undirected
	MaC4H4	LOB_Ma07_t15380.1	0.558632	undirected
	MaCCR-like15	LOB_Ma07_t15380.1	0.544225	undirected
	MaCCR3	LOB_Ma07_t15380.1	0.545908	undirected
	MaCOMT2	LOB_Ma07_t15380.1	0.543863	undirected
	MaCOMT4	LOB_Ma07_t15380.1	0.531943	undirected
	MaCOMT5	LOB_Ma07_t15380.1	0.52867	undirected
	MaCOMT12	LOB_Ma07_t15380.1	0.520582	undirected
	MaHCT3	LOB_Ma07_t15380.1	0.521967	undirected
	MaPAL1	LOB_Ma07_t15380.1	0.555617	undirected
	MaPAL4	LOB_Ma07_t15380.1	0.51658	undirected
	Ma4CL2	LOB_Ma07_t27780.1	0.609115	undirected
	Ma4CL-like6	LOB_Ma07_t27780.1	0.6144	undirected
	MaC4H1	LOB_Ma07_t27780.1	0.611521	undirected
	MaC4H4	LOB_Ma07_t27780.1	0.584385	undirected
	MaCCR-like15	LOB_Ma07_t27780.1	0.667614	undirected
	MaCOMT2	LOB_Ma07_t27780.1	0.632225	undirected
	MaCOMT4	LOB_Ma07_t27780.1	0.599915	undirected
	MaCOMT5	LOB_Ma07_t27780.1	0.540984	undirected
	MaPAL1	LOB_Ma07_t27780.1	0.600046	undirected
	Ma4CL2	LOB_Ma08_t02610.2	0.566378	undirected
	Ma4CL4	LOB_Ma08_t02610.2	0.529677	undirected
	MaC4H1	LOB_Ma08_t02610.2	0.564622	undirected
	MaC4H4	LOB_Ma08_t02610.2	0.559845	undirected
	MaCCR-like15	LOB_Ma08_t02610.2	0.550662	undirected
	MaCCR3	LOB_Ma08_t02610.2	0.544878	undirected
	MaCOMT2	LOB_Ma08_t02610.2	0.552821	undirected
	MaCOMT4	LOB_Ma08_t02610.2	0.543168	undirected
	MaCOMT5	LOB_Ma08_t02610.2	0.54213	undirected
	MaCOMT12	LOB_Ma08_t02610.2	0.529131	undirected
	MaHCT3	LOB_Ma08_t02610.2	0.518638	undirected
	MaPAL1	LOB_Ma08_t02610.2	0.557637	undirected
	MaPAL4	LOB_Ma08_t02610.2	0.51456	undirected
	Ma4CL7	LOB_Ma08_t09480.1	0.544381	undirected
	Ma4CL7	LOB_Ma08_t12920.1	0.578506	undirected
	MaF5H2	LOB_Ma08_t12920.1	0.525526	undirected
	Ma4CL2	LOB_Ma09_t00580.1	0.602596	undirected
	Ma4CL4	LOB_Ma09_t00580.1	0.516434	undirected
	Ma4CL-like6	LOB_Ma09_t00580.1	0.575497	undirected
	MaC4H1	LOB_Ma09_t00580.1	0.602262	undirected
	MaC4H4	LOB_Ma09_t00580.1	0.588593	undirected
	MaCCR-like15	LOB_Ma09_t00580.1	0.610759	undirected
	MaCCR3	LOB_Ma09_t00580.1	0.544323	undirected
	MaCOMT2	LOB_Ma09_t00580.1	0.618584	undirected
	MaCOMT4	LOB_Ma09_t00580.1	0.600843	undirected
	MaCOMT5	LOB_Ma09_t00580.1	0.585918	undirected
	MaCOMT12	LOB_Ma09_t00580.1	0.525443	undirected
	MaHCT3	LOB_Ma09_t00580.1	0.501695	undirected
	MaPAL1	LOB_Ma09_t00580.1	0.592848	undirected
	MaPAL4	LOB_Ma09_t00580.1	0.52016	undirected
	Ma4CL2	LOB_Ma09_t04280.1	0.600968	undirected
	Ma4CL4	LOB_Ma09_t04280.1	0.51781	undirected
	MaC4H1	LOB_Ma09_t04280.1	0.599858	undirected
	MaC4H4	LOB_Ma09_t04280.1	0.588099	undirected
	MaCCR-like15	LOB_Ma09_t04280.1	0.607241	undirected
	MaCCR3	LOB_Ma09_t04280.1	0.513338	undirected
	MaCOMT2	LOB_Ma09_t04280.1	0.563298	undirected
	MaCOMT4	LOB_Ma09_t04280.1	0.546547	undirected
	MaHCT3	LOB_Ma09_t04280.1	0.503876	undirected
	MaPAL1	LOB_Ma09_t04280.1	0.593331	undirected
	Ma4CL7	LOB_Ma09_t17270.1	0.550926	undirected
	MaCCoAOMT6	LOB_Ma09_t17270.1	0.531823	undirected
	MaF5H3	LOB_Ma09_t17270.1	0.525003	undirected
	Ma4CL7	LOB_Ma10_t07780.1	0.547205	undirected
	MaCCoAOMT6	LOB_Ma10_t20720.1	0.583437	undirected
	MaCOMT24	LOB_Ma10_t20720.1	0.54459	undirected
	MaCOMT13	LOB_Ma10_t20720.1	0.546351	undirected
	MaCOMT17	LOB_Ma10_t20720.1	0.555228	undirected
	MaF5H3	LOB_Ma10_t20720.1	0.541184	undirected
	Ma4CL7	LOB_Ma11_t02010.1	0.570926	undirected
	Ma4CL-like1	Ma05_t07050.1	0.543839	undirected
	Ma4CL-like1	Ma05_t30100.1	0.532523	undirected
	Ma4CL2	Ma4CL4	0.53794	undirected
	Ma4CL2	Ma4CL6	0.511442	undirected
	ULT_Ma01_t04180.1	Ma4CL-like1	0.530663	undirected
	GRAS_Ma03_t02280.1	Ma4CL-like1	0.540541	undirected
	MYB_Ma03_t11910.1	Ma4CL-like1	0.55678	undirected
	MYB_Ma03_t25780.1	Ma4CL-like1	0.569572	undirected
	C3HTF_Ma04_t15370.1	Ma4CL-like1	0.516116	undirected
	MYB_Ma04_t24670.1	Ma4CL-like1	0.502522	undirected
	C2H2_Ma05_t28580.1	Ma4CL-like1	0.505661	undirected
	C2H2_Ma06_t28760.1	Ma4CL-like1	0.545508	undirected
	bHLH_Ma06_t32270.1	Ma4CL-like1	0.529603	undirected
	bZIP_Ma07_t00700.1	Ma4CL-like1	0.506727	undirected
	bHLH_Ma10_t14490.1	Ma4CL-like1	0.571752	undirected
	C2H2_Ma11_t15120.1	Ma4CL-like1	0.562363	undirected
	Ma4CL2	Ma4CL-like6	0.557099	undirected
	Ma4CL7	MaC3H2	0.519021	undirected
	Ma4CL2	MaC4H1	0.593398	undirected
	Ma4CL4	MaC4H1	0.534465	undirected
	Ma4CL6	MaC4H1	0.509965	undirected
	Ma4CL-like6	MaC4H1	0.560381	undirected
	Ma4CL2	MaC4H4	0.586582	undirected
	Ma4CL4	MaC4H4	0.536248	undirected
	Ma4CL-like6	MaC4H4	0.526972	undirected
	MaC4H1	MaC4H4	0.585017	undirected
	Ma4CL7	MaCCoAOMT2	0.546042	undirected
	Ma4CL7	MaCCoAOMT6	0.511513	undirected
	MaC3H2	MaCCoAOMT6	0.562697	undirected
	MaC4H2	MaCCoAOMT6	0.532833	undirected
	MaCAD1	MaCCoAOMT6	0.513974	undirected
	MaCCoAOMT1	MaCCoAOMT6	0.589472	undirected
	MaCCoAOMT2	MaCCoAOMT6	0.568853	undirected
	MaCCoAOMT6	MaCCoAOMT7	0.5372	undirected
	Ma4CL2	MaCCR3	0.562392	undirected
	Ma4CL4	MaCCR3	0.52714	undirected
	MaC4H1	MaCCR3	0.559956	undirected
	MaC4H4	MaCCR3	0.558387	undirected
	MaCCR-like15	MaCCR3	0.534306	undirected
	Ma4CL2	MaCCR-like15	0.605874	undirected
	Ma4CL-like6	MaCCR-like15	0.629457	undirected
	MaC4H1	MaCCR-like15	0.606521	undirected
	MaC4H4	MaCCR-like15	0.587509	undirected
	Ma4CL2	MaCOMT12	0.544362	undirected
	Ma4CL4	MaCOMT12	0.513667	undirected
	MaC4H1	MaCOMT12	0.541079	undirected
	MaC4H4	MaCOMT12	0.537318	undirected
	MaCCR-like15	MaCOMT12	0.518887	undirected
	MaC3H2	MaCOMT13	0.516792	undirected
	MaC4H2	MaCOMT13	0.536772	undirected
	MaCAD1	MaCOMT13	0.531178	undirected
	MaCCoAOMT1	MaCOMT13	0.543246	undirected
	MaCCoAOMT6	MaCOMT13	0.556077	undirected
	MaCCoAOMT7	MaCOMT13	0.509658	undirected
	MaCOMT24	MaCOMT13	0.548158	undirected
	MaC3H2	MaCOMT17	0.526686	undirected
	MaC4H2	MaCOMT17	0.541054	undirected
	MaCAD1	MaCOMT17	0.534582	undirected
	MaCCoAOMT1	MaCOMT17	0.554051	undirected
	MaCCoAOMT2	MaCOMT17	0.509525	undirected
	MaCCoAOMT6	MaCOMT17	0.565251	undirected
[truncated: 2,220 more rows]
